# Supplementary material for: Comparison of the lifetime host-to-tick transmission between two strains of the Lyme disease pathogen Borrelia afzelii
Source: Parasit Vectors. 2016 Dec 16;9:645. doi: 10.1186/s13071-016-1929-z (PMC5162089; doi:10.1186/s13071-016-1929-z)
Supplement: Additional file 1: — Data analysed in the present study. (XLSX 154 kb) [file 13071_2016_1929_MOESM1_ESM.xlsx]

## Sheet: Sheet1
Supplementary Material
Journal:	Parasites & Vectors
Manuscript title:	Comparison of the lifetime host-to-tick transmission between two strains of the Lyme disease pathogen Borrelia afzelii
Authors	Maxime Jacquet, Gabriele Margos, Volker Fingerle, Maarten J. Voordouw
Sheet 1: Contains a description of the variables in the database located in Sheet2
Sheet 2: Contains the raw data used in the statistical analysis
Variable	Explanation
antigen	Mouse was immunized with 1 of 3 antigens: recombinant outer surface protein C (rOspC) A3, rOspC A10, or phosphate-buffered solution (PBS)
strain	Mouse was challenged with 1 of 2 ospC strains of B. afzelii: A3 or A10
treatment	Combination of the antigen and strain; the homologous combinations are not shown because these mice did not become infected with B. afzelii
Heterologous	Mouse was immunized with rOspC-A10 and infected with B. afzelii ospC strain A3
Heterologous	Mouse was immunized with rOspC-A3 and infected with B. afzelii ospC strain A10
Control	Mouse was immunized with PBS and infected with B. afzelii ospC strain A3
Control	Mouse was immunized with PBS and infected with B. afzelii ospC strain A10
mouse.id	Unique mouse identification number for each of the 23 mice that became infected with B. afzelii
age1	The 5 occasions on which the mouse was infested with xenodiagnostic larval ticks (categorical factor: x0, x1, x2, x3, x4)
age2	The 5 occasions on which the mouse was infested with xenodiagnostic larval ticks (rank: 1, 2, 3, 4, 5)
age3	The 5 occasions on which the mouse was infested with xenodiagnostic larval ticks (days post-infection: 2, 34, 66, 94, 128 days post-infection)
tick.no	Tick number for a given mouse
sample.name	Unique tick identification number for each of the 1,174 I. ricinus nymphal ticks
spiro.load.5ul	The number of B. afzelii spirochetes in 5 ul of DNA template from the I. ricinus nymphal tick
spiro.load.tick	The number of B. afzelii spirochetes in the entire I. ricinus nymphal tick (DNA extraction elution volume = 65 ul)
log10.spiro.load.tick	The log10-transformed number of B. afzelii spirochetes in the entire I. ricinus nymphal tick (DNA extraction elution volume = 65 ul)
infection.status	The B. afzelii infection status of the I. ricinus nymphal tick: uninfected = 0, infected = 1
Variable	Type of variable	Number of levels	Level names
antigen	categorical factor	3	A03, A10, PBS
strain	categorical factor	2	A03, A10
treatment	categorical factor	2	Heterologous, Control
mouse.id	categorical factor	23	C1, C2, C3, …, J3, J4, J5
age1	categorical factor	5	x0, x1, x2, x3, x4
age2	rank	NA	1, 2, 3, 4, 5
age3	integer	NA	2, 34, 66, 94, 128
tick.no	integer	NA	1, 2, 3, …, 20
sample.name	categorical factor	1174	C1-cof-1, C1-cof-2, etc.
spiro.load.5ul	continuous	NA	NA
spiro.load.tick	continuous	NA	NA
log10.spiro.load.tick	continuous	NA	NA
infection.status	binomial	2	uninfected (0), infected (1)

## Sheet: Sheet2
antigen	strain	treatment	mouse.id	age1	age2	age3	tick.no	sample.name	spiro.load.5ul	spiro.load.tick	log10.spiro.load.tick	infection.status
A03	A10	Heterologous	C1	x0	0	2	1	C1-cof-1	0	0	NA	0
A03	A10	Heterologous	C1	x0	0	2	2	C1-cof-2	0	0	NA	0
A03	A10	Heterologous	C1	x0	0	2	4	C1-cof-4	0	0	NA	0
A03	A10	Heterologous	C1	x0	0	2	5	C1-cof-5	0	0	NA	0
A03	A10	Heterologous	C1	x0	0	2	7	C1-cof-7	0	0	NA	0
A03	A10	Heterologous	C1	x0	0	2	8	C1-cof-8	0	0	NA	0
A03	A10	Heterologous	C1	x0	0	2	9	C1-cof-9	0	0	NA	0
A03	A10	Heterologous	C1	x0	0	2	10	C1-cof-10	339.974	4419.66	3.64539	1
A03	A10	Heterologous	C1	x0	0	2	11	C1-cof-11	0	0	NA	0
A03	A10	Heterologous	C1	x0	0	2	12	C1-cof-12	0	0	NA	0
A03	A10	Heterologous	C1	x0	0	2	13	C1-cof-13	0	0	NA	0
A03	A10	Heterologous	C1	x0	0	2	15	C1-cof-15	0	0	NA	0
A03	A10	Heterologous	C1	x0	0	2	16	C1-cof-16	0	0	NA	0
A03	A10	Heterologous	C1	x0	0	2	17	C1-cof-17	0	0	NA	0
A03	A10	Heterologous	C1	x0	0	2	18	C1-cof-18	141.811	1843.54	3.26565	1
A03	A10	Heterologous	C1	x1	1	34	1	C1-x1a-1	1593.51	20715.7	4.3163	1
A03	A10	Heterologous	C1	x1	1	34	2	C1-x1a-2	3344.15	43473.9	4.63823	1
A03	A10	Heterologous	C1	x1	1	34	3	C1-x1a-3	1582.92	20578	4.3134	1
A03	A10	Heterologous	C1	x1	1	34	4	C1-x1a-4	418.584	5441.59	3.73573	1
A03	A10	Heterologous	C1	x1	1	34	5	C1-x1a-5	1383.4	17984.2	4.25489	1
A03	A10	Heterologous	C1	x1	1	34	6	C1-x1a-6	7771.07	101024	5.00442	1
A03	A10	Heterologous	C1	x1	1	34	7	C1-x1a-7	6905.92	89776.9	4.95316	1
A03	A10	Heterologous	C1	x1	1	34	8	C1-x1a-8	1234.63	16050.2	4.20548	1
A03	A10	Heterologous	C1	x1	1	34	9	C1-x1a-9	865.966	11257.6	4.05144	1
A03	A10	Heterologous	C1	x1	1	34	10	C1-x1a-10	622.496	8092.45	3.90808	1
A03	A10	Heterologous	C1	x2	2	66	1	C1-x2a-1	6202.72	80635.4	4.90653	1
A03	A10	Heterologous	C1	x2	2	66	2	C1-x2a-2	3624.93	47124.1	4.67324	1
A03	A10	Heterologous	C1	x2	2	66	3	C1-x2a-3	2435.17	31657.2	4.50047	1
A03	A10	Heterologous	C1	x2	2	66	5	C1-x2a-5	8411.15	109345	5.0388	1
A03	A10	Heterologous	C1	x2	2	66	6	C1-x2a-6	2223.17	28901.2	4.46092	1
A03	A10	Heterologous	C1	x2	2	66	7	C1-x2a-7	1885.59	24512.6	4.38939	1
A03	A10	Heterologous	C1	x2	2	66	8	C1-x2a-8	0	0	NA	0
A03	A10	Heterologous	C1	x2	2	66	9	C1-x2a-9	795.436	10340.7	4.01455	1
A03	A10	Heterologous	C1	x2	2	66	10	C1-x2a-10	0	0	NA	0
A03	A10	Heterologous	C1	x3	3	94	1	C1-x3a-1	2535.46	32961	4.518	1
A03	A10	Heterologous	C1	x3	3	94	2	C1-x3a-2	0	0	NA	0
A03	A10	Heterologous	C1	x3	3	94	3	C1-x3a-3	1135.45	14760.8	4.16911	1
A03	A10	Heterologous	C1	x3	3	94	5	C1-x3a-5	4546.6	59105.8	4.77163	1
A03	A10	Heterologous	C1	x3	3	94	6	C1-x3a-6	0	0	NA	0
A03	A10	Heterologous	C1	x3	3	94	7	C1-x3a-7	24198.5	314580	5.49773	1
A03	A10	Heterologous	C1	x3	3	94	8	C1-x3a-8	3471.94	45135.2	4.65452	1
A03	A10	Heterologous	C1	x3	3	94	9	C1-x3a-9	108.968	1416.58	3.15124	1
A03	A10	Heterologous	C1	x3	3	94	10	C1-x3a-10	344.337	4476.38	3.65093	1
A03	A10	Heterologous	C1	x4	4	128	1	C1-x4a-1	0	0	NA	0
A03	A10	Heterologous	C1	x4	4	128	2	C1-x4a-2	2405.07	31265.9	4.49507	1
A03	A10	Heterologous	C1	x4	4	128	3	C1-x4a-3	0	0	NA	0
A03	A10	Heterologous	C1	x4	4	128	4	C1-x4a-4	4171.28	54226.6	4.73421	1
A03	A10	Heterologous	C1	x4	4	128	5	C1-x4a-5	27792.5	361302	5.55787	1
A03	A10	Heterologous	C1	x4	4	128	6	C1-x4a-6	2477.55	32208.2	4.50797	1
A03	A10	Heterologous	C1	x4	4	128	7	C1-x4a-7	2324.17	30214.2	4.48021	1
A03	A10	Heterologous	C1	x4	4	128	8	C1-x4a-8	0	0	NA	0
A03	A10	Heterologous	C1	x4	4	128	9	C1-x4a-9	4964.08	64533.1	4.80978	1
A03	A10	Heterologous	C1	x4	4	128	10	C1-x4a-10	977.061	12701.8	4.10386	1
A03	A10	Heterologous	C2	x0	0	2	1	C2-cof-1	884.673	11500.8	4.06073	1
A03	A10	Heterologous	C2	x0	0	2	2	C2-cof-2	0	0	NA	0
A03	A10	Heterologous	C2	x0	0	2	3	C2-cof-3	509.028	6617.36	3.82068	1
A03	A10	Heterologous	C2	x0	0	2	4	C2-cof-4	4568.93	59396.1	4.77376	1
A03	A10	Heterologous	C2	x0	0	2	6	C2-cof-6	1015.16	13197	4.12048	1
A03	A10	Heterologous	C2	x0	0	2	7	C2-cof-7	1821.86	23684.2	4.37446	1
A03	A10	Heterologous	C2	x0	0	2	9	C2-cof-9	13605.1	176866	5.24765	1
A03	A10	Heterologous	C2	x0	0	2	10	C2-cof-10	239.61	3114.93	3.49345	1
A03	A10	Heterologous	C2	x0	0	2	11	C2-cof-11	282.926	3678.03	3.56562	1
A03	A10	Heterologous	C2	x0	0	2	12	C2-cof-12	214.49	2788.37	3.44535	1
A03	A10	Heterologous	C2	x0	0	2	13	C2-cof-13	1938.82	25204.6	4.40148	1
A03	A10	Heterologous	C2	x0	0	2	14	C2-cof-14	0	0	NA	0
A03	A10	Heterologous	C2	x0	0	2	15	C2-cof-15	17433.5	226635	5.35533	1
A03	A10	Heterologous	C2	x0	0	2	17	C2-cof-17	0	0	NA	0
A03	A10	Heterologous	C2	x0	0	2	18	C2-cof-18	336.409	4373.32	3.64081	1
A03	A10	Heterologous	C2	x0	0	2	19	C2-cof-19	348.004	4524.05	3.65553	1
A03	A10	Heterologous	C2	x0	0	2	20	C2-cof-20	0	0	NA	0
A03	A10	Heterologous	C2	x1	1	34	1	C2-x1a-1	12.6193	164.051	2.21498	1
A03	A10	Heterologous	C2	x1	1	34	2	C2-x1a-2	28.5296	370.885	2.56924	1
A03	A10	Heterologous	C2	x1	1	34	3	C2-x1a-3	2719.04	35347.5	4.54836	1
A03	A10	Heterologous	C2	x1	1	34	4	C2-x1a-4	3513.2	45671.6	4.65965	1
A03	A10	Heterologous	C2	x1	1	34	5	C2-x1a-5	4867.53	63277.9	4.80125	1
A03	A10	Heterologous	C2	x1	1	34	6	C2-x1a-6	6732.61	87523.9	4.94213	1
A03	A10	Heterologous	C2	x1	1	34	7	C2-x1a-7	7333.24	95332.2	4.97924	1
A03	A10	Heterologous	C2	x1	1	34	8	C2-x1a-8	330.752	4299.78	3.63345	1
A03	A10	Heterologous	C2	x1	1	34	9	C2-x1a-9	563.807	7329.49	3.86507	1
A03	A10	Heterologous	C2	x1	1	34	10	C2-x1a-10	284.584	3699.59	3.56815	1
A03	A10	Heterologous	C2	x2	2	66	1	C2-x2a-1	481.974	6265.66	3.79697	1
A03	A10	Heterologous	C2	x2	2	66	2	C2-x2a-2	273.231	3552	3.55047	1
A03	A10	Heterologous	C2	x2	2	66	3	C2-x2a-3	654.672	8510.74	3.92997	1
A03	A10	Heterologous	C2	x2	2	66	5	C2-x2a-5	21297.3	276865	5.44227	1
A03	A10	Heterologous	C2	x2	2	66	6	C2-x2a-6	856.635	11136.2	4.04674	1
A03	A10	Heterologous	C2	x2	2	66	7	C2-x2a-7	282.288	3669.74	3.56464	1
A03	A10	Heterologous	C2	x2	2	66	8	C2-x2a-8	79.4597	1032.98	3.01409	1
A03	A10	Heterologous	C2	x2	2	66	9	C2-x2a-9	1346.56	17505.3	4.24317	1
A03	A10	Heterologous	C2	x2	2	66	10	C2-x2a-10	1222.38	15891	4.20115	1
A03	A10	Heterologous	C2	x3	3	94	1	C2-x3a-1	3948.16	51326.1	4.71034	1
A03	A10	Heterologous	C2	x3	3	94	2	C2-x3a-2	9905.3	128769	5.10981	1
A03	A10	Heterologous	C2	x3	3	94	3	C2-x3a-3	0	0	NA	0
A03	A10	Heterologous	C2	x3	3	94	5	C2-x3a-5	23112.6	300464	5.47779	1
A03	A10	Heterologous	C2	x3	3	94	6	C2-x3a-6	1038.42	13499.5	4.13032	1
A03	A10	Heterologous	C2	x3	3	94	7	C2-x3a-7	63593.7	826718	5.91736	1
A03	A10	Heterologous	C2	x3	3	94	8	C2-x3a-8	1663.46	21624.9	4.33495	1
A03	A10	Heterologous	C2	x3	3	94	9	C2-x3a-9	345.229	4487.98	3.65205	1
A03	A10	Heterologous	C2	x3	3	94	10	C2-x3a-10	1965.83	25555.8	4.40749	1
A03	A10	Heterologous	C2	x4	4	128	1	C2-x4a-1	0	0	NA	0
A03	A10	Heterologous	C2	x4	4	128	2	C2-x4a-2	7734.84	100553	5.00239	1
A03	A10	Heterologous	C2	x4	4	128	3	C2-x4a-3	1072.47	13942.1	4.14433	1
A03	A10	Heterologous	C2	x4	4	128	4	C2-x4a-4	0	0	NA	0
A03	A10	Heterologous	C2	x4	4	128	5	C2-x4a-5	0	0	NA	0
A03	A10	Heterologous	C2	x4	4	128	6	C2-x4a-6	0	0	NA	0
A03	A10	Heterologous	C2	x4	4	128	7	C2-x4a-7	0	0	NA	0
A03	A10	Heterologous	C2	x4	4	128	8	C2-x4a-8	0	0	NA	0
A03	A10	Heterologous	C2	x4	4	128	9	C2-x4a-9	767.584	9978.6	3.99907	1
A03	A10	Heterologous	C2	x4	4	128	10	C2-x4a-10	0	0	NA	0
A03	A10	Heterologous	C3	x0	0	2	2	C3-cof-2	0	0	NA	0
A03	A10	Heterologous	C3	x0	0	2	3	C3-cof-3	342.162	4448.11	3.64818	1
A03	A10	Heterologous	C3	x0	0	2	4	C3-cof-4	0	0	NA	0
A03	A10	Heterologous	C3	x0	0	2	5	C3-cof-5	0	0	NA	0
A03	A10	Heterologous	C3	x0	0	2	6	C3-cof-6	335.227	4357.95	3.63928	1
A03	A10	Heterologous	C3	x0	0	2	7	C3-cof-7	1260.11	16381.5	4.21435	1
A03	A10	Heterologous	C3	x0	0	2	8	C3-cof-8	11808.3	153507	5.18613	1
A03	A10	Heterologous	C3	x0	0	2	9	C3-cof-9	283.291	3682.78	3.56618	1
A03	A10	Heterologous	C3	x0	0	2	10	C3-cof-10	3380.69	43949	4.64295	1
A03	A10	Heterologous	C3	x0	0	2	11	C3-cof-11	0	0	NA	0
A03	A10	Heterologous	C3	x0	0	2	12	C3-cof-12	44.9052	583.768	2.76624	1
A03	A10	Heterologous	C3	x0	0	2	13	C3-cof-13	187.916	2442.91	3.38791	1
A03	A10	Heterologous	C3	x1	1	34	1	C3-x1a-1	5511.09	71644.1	4.85518	1
A03	A10	Heterologous	C3	x1	1	34	2	C3-x1a-2	1603.55	20846.2	4.31903	1
A03	A10	Heterologous	C3	x1	1	34	3	C3-x1a-3	91.7894	1193.26	3.07674	1
A03	A10	Heterologous	C3	x1	1	34	4	C3-x1a-4	6584.78	85602.1	4.93248	1
A03	A10	Heterologous	C3	x1	1	34	5	C3-x1a-5	6567.94	85383.2	4.93137	1
A03	A10	Heterologous	C3	x1	1	34	6	C3-x1a-6	188.213	2446.77	3.38859	1
A03	A10	Heterologous	C3	x1	1	34	7	C3-x1a-7	515.952	6707.38	3.82655	1
A03	A10	Heterologous	C3	x1	1	34	8	C3-x1a-8	16738.9	217605	5.33767	1
A03	A10	Heterologous	C3	x1	1	34	9	C3-x1a-9	0	0	NA	0
A03	A10	Heterologous	C3	x1	1	34	10	C3-x1a-10	77.884	1012.49	3.00539	1
A03	A10	Heterologous	C3	x2	2	66	1	C3-x2a-1	1115.55	14502.2	4.16143	1
A03	A10	Heterologous	C3	x2	2	66	2	C3-x2a-2	1569.27	20400.5	4.30964	1
A03	A10	Heterologous	C3	x2	2	66	3	C3-x2a-3	1735.91	22566.8	4.35347	1
A03	A10	Heterologous	C3	x2	2	66	5	C3-x2a-5	0	0	NA	0
A03	A10	Heterologous	C3	x2	2	66	6	C3-x2a-6	0	0	NA	0
A03	A10	Heterologous	C3	x2	2	66	7	C3-x2a-7	971.231	12626	4.10127	1
A03	A10	Heterologous	C3	x2	2	66	8	C3-x2a-8	1720.11	22361.4	4.3495	1
A03	A10	Heterologous	C3	x2	2	66	9	C3-x2a-9	995.644	12943.4	4.11205	1
A03	A10	Heterologous	C3	x2	2	66	10	C3-x2a-10	0	0	NA	0
A03	A10	Heterologous	C3	x3	3	94	1	C3-x3a-1	0	0	NA	0
A03	A10	Heterologous	C3	x3	3	94	2	C3-x3a-2	0	0	NA	0
A03	A10	Heterologous	C3	x3	3	94	3	C3-x3a-3	0	0	NA	0
A03	A10	Heterologous	C3	x3	3	94	4	C3-x3a-4	7885.08	102506	5.01075	1
A03	A10	Heterologous	C3	x3	3	94	5	C3-x3a-5	7531.08	97904	4.9908	1
A03	A10	Heterologous	C3	x3	3	94	6	C3-x3a-6	0	0	NA	0
A03	A10	Heterologous	C3	x3	3	94	7	C3-x3a-7	281.263	3656.42	3.56306	1
A03	A10	Heterologous	C3	x3	3	94	8	C3-x3a-8	1973.75	25658.7	4.40923	1
A03	A10	Heterologous	C3	x3	3	94	9	C3-x3a-9	347.624	4519.11	3.65505	1
A03	A10	Heterologous	C3	x3	3	94	10	C3-x3a-10	191.736	2492.57	3.39665	1
A03	A10	Heterologous	C3	x4	4	128	1	C3-x4a-1	2019.18	26249.3	4.41912	1
A03	A10	Heterologous	C3	x4	4	128	2	C3-x4a-2	7018.22	91236.9	4.96017	1
A03	A10	Heterologous	C3	x4	4	128	3	C3-x4a-3	0	0	NA	0
A03	A10	Heterologous	C3	x4	4	128	4	C3-x4a-4	10831.1	140805	5.14862	1
A03	A10	Heterologous	C3	x4	4	128	5	C3-x4a-5	4923.74	64008.6	4.80624	1
A03	A10	Heterologous	C3	x4	4	128	6	C3-x4a-6	8298.59	107882	5.03295	1
A03	A10	Heterologous	C3	x4	4	128	7	C3-x4a-7	124.981	1624.76	3.21079	1
A03	A10	Heterologous	C3	x4	4	128	8	C3-x4a-8	545.425	7090.53	3.85068	1
A03	A10	Heterologous	C3	x4	4	128	9	C3-x4a-9	267.81	3481.53	3.54177	1
A03	A10	Heterologous	C3	x4	4	128	10	C3-x4a-10	419.757	5456.84	3.73694	1
A03	A10	Heterologous	C4	x0	0	2	1	C4-cof-1	20.6289	268.175	2.42842	1
A03	A10	Heterologous	C4	x0	0	2	2	C4-cof-2	0	0	NA	0
A03	A10	Heterologous	C4	x0	0	2	3	C4-cof-3	10104.5	131358	5.11846	1
A03	A10	Heterologous	C4	x0	0	2	4	C4-cof-4	348.71	4533.23	3.65641	1
A03	A10	Heterologous	C4	x0	0	2	6	C4-cof-6	0	0	NA	0
A03	A10	Heterologous	C4	x0	0	2	7	C4-cof-7	0	0	NA	0
A03	A10	Heterologous	C4	x0	0	2	8	C4-cof-8	15.2076	197.699	2.296	1
A03	A10	Heterologous	C4	x0	0	2	9	C4-cof-9	0	0	NA	0
A03	A10	Heterologous	C4	x0	0	2	10	C4-cof-10	3763.44	48924.8	4.68953	1
A03	A10	Heterologous	C4	x0	0	2	11	C4-cof-11	0	0	NA	0
A03	A10	Heterologous	C4	x0	0	2	12	C4-cof-12	0	0	NA	0
A03	A10	Heterologous	C4	x0	0	2	13	C4-cof-13	0	0	NA	0
A03	A10	Heterologous	C4	x0	0	2	14	C4-cof-14	0	0	NA	0
A03	A10	Heterologous	C4	x0	0	2	15	C4-cof-15	0	0	NA	0
A03	A10	Heterologous	C4	x0	0	2	16	C4-cof-16	6248.04	81224.5	4.90969	1
A03	A10	Heterologous	C4	x0	0	2	17	C4-cof-17	0	0	NA	0
A03	A10	Heterologous	C4	x0	0	2	18	C4-cof-18	0	0	NA	0
A03	A10	Heterologous	C4	x0	0	2	19	C4-cof-19	136.208	1770.7	3.24815	1
A03	A10	Heterologous	C4	x0	0	2	20	C4-cof-20	27.4632	357.022	2.5527	1
A03	A10	Heterologous	C4	x1	1	34	1	C4-x1a-1	0	0	NA	0
A03	A10	Heterologous	C4	x1	1	34	2	C4-x1a-2	340.636	4428.27	3.64623	1
A03	A10	Heterologous	C4	x1	1	34	3	C4-x1a-3	154.289	2005.76	3.30228	1
A03	A10	Heterologous	C4	x1	1	34	4	C4-x1a-4	233.309	3033.01	3.48187	1
A03	A10	Heterologous	C4	x1	1	34	5	C4-x1a-5	433.979	5641.72	3.75141	1
A03	A10	Heterologous	C4	x1	1	34	6	C4-x1a-6	491.19	6385.47	3.80519	1
A03	A10	Heterologous	C4	x1	1	34	7	C4-x1a-7	0	0	NA	0
A03	A10	Heterologous	C4	x1	1	34	8	C4-x1a-8	396.36	5152.67	3.71203	1
A03	A10	Heterologous	C4	x1	1	34	9	C4-x1a-9	0	0	NA	0
A03	A10	Heterologous	C4	x1	1	34	10	C4-x1a-10	330.632	4298.22	3.63329	1
A03	A10	Heterologous	C4	x2	2	66	1	C4-x2a-1	0	0	NA	0
A03	A10	Heterologous	C4	x2	2	66	2	C4-x2a-2	3282.89	42677.5	4.6302	1
A03	A10	Heterologous	C4	x2	2	66	3	C4-x2a-3	1322.8	17196.3	4.23544	1
A03	A10	Heterologous	C4	x2	2	66	5	C4-x2a-5	0	0	NA	0
A03	A10	Heterologous	C4	x2	2	66	6	C4-x2a-6	0	0	NA	0
A03	A10	Heterologous	C4	x2	2	66	7	C4-x2a-7	2577.16	33503	4.52508	1
A03	A10	Heterologous	C4	x2	2	66	8	C4-x2a-8	0	0	NA	0
A03	A10	Heterologous	C4	x2	2	66	9	C4-x2a-9	0	0	NA	0
A03	A10	Heterologous	C4	x2	2	66	10	C4-x2a-10	0	0	NA	0
A03	A10	Heterologous	C4	x3	3	94	1	C4-x3a-1	408.468	5310.08	3.7251	1
A03	A10	Heterologous	C4	x3	3	94	2	C4-x3a-2	0	0	NA	0
A03	A10	Heterologous	C4	x3	3	94	3	C4-x3a-3	0	0	NA	0
A03	A10	Heterologous	C4	x3	3	94	4	C4-x3a-4	0	0	NA	0
A03	A10	Heterologous	C4	x3	3	94	5	C4-x3a-5	0	0	NA	0
A03	A10	Heterologous	C4	x3	3	94	6	C4-x3a-6	0	0	NA	0
A03	A10	Heterologous	C4	x3	3	94	7	C4-x3a-7	4124.66	53620.6	4.72933	1
A03	A10	Heterologous	C4	x3	3	94	8	C4-x3a-8	1813.95	23581.3	4.37257	1
A03	A10	Heterologous	C4	x3	3	94	9	C4-x3a-9	25.445	330.785	2.51955	1
A03	A10	Heterologous	C4	x3	3	94	10	C4-x3a-10	0	0	NA	0
A03	A10	Heterologous	C4	x4	4	128	1	C4-x4a-1	0	0	NA	0
A03	A10	Heterologous	C4	x4	4	128	2	C4-x4a-2	0	0	NA	0
A03	A10	Heterologous	C4	x4	4	128	3	C4-x4a-3	525.559	6832.27	3.83457	1
A03	A10	Heterologous	C4	x4	4	128	4	C4-x4a-4	0	0	NA	0
A03	A10	Heterologous	C4	x4	4	128	5	C4-x4a-5	0	0	NA	0
A03	A10	Heterologous	C4	x4	4	128	6	C4-x4a-6	1414.8	18392.4	4.26464	1
A03	A10	Heterologous	C4	x4	4	128	7	C4-x4a-7	0	0	NA	0
A03	A10	Heterologous	C4	x4	4	128	8	C4-x4a-8	1418.4	18439.3	4.26574	1
A03	A10	Heterologous	C4	x4	4	128	9	C4-x4a-9	0	0	NA	0
A03	A10	Heterologous	C4	x4	4	128	10	C4-x4a-10	0	0	NA	0
A03	A10	Heterologous	D1	x0	0	2	1	D1-cof-1	0	0	NA	0
A03	A10	Heterologous	D1	x0	0	2	2	D1-cof-2	0	0	NA	0
A03	A10	Heterologous	D1	x1	1	34	1	D1-x1a-1	6859.98	89179.7	4.95027	1
A03	A10	Heterologous	D1	x1	1	34	2	D1-x1a-2	567.416	7376.41	3.86785	1
A03	A10	Heterologous	D1	x1	1	34	3	D1-x1a-3	3299.63	42895.2	4.63241	1
A03	A10	Heterologous	D1	x1	1	34	4	D1-x1a-4	2404.15	31254	4.4949	1
A03	A10	Heterologous	D1	x1	1	34	5	D1-x1a-5	25525.2	331827	5.52091	1
A03	A10	Heterologous	D1	x1	1	34	6	D1-x1a-6	7976.47	103694	5.01575	1
A03	A10	Heterologous	D1	x1	1	34	7	D1-x1a-7	294.458	3827.95	3.58297	1
A03	A10	Heterologous	D1	x1	1	34	8	D1-x1a-8	678.315	8818.1	3.94537	1
A03	A10	Heterologous	D1	x1	1	34	9	D1-x1a-9	2549.08	33138	4.52033	1
A03	A10	Heterologous	D1	x1	1	34	10	D1-x1a-10	2240.52	29126.8	4.46429	1
A03	A10	Heterologous	D1	x2	2	66	1	D1-x2a-1	0	0	NA	0
A03	A10	Heterologous	D1	x2	2	66	2	D1-x2a-2	6316.65	82116.5	4.91443	1
A03	A10	Heterologous	D1	x2	2	66	3	D1-x2a-3	0	0	NA	0
A03	A10	Heterologous	D1	x2	2	66	5	D1-x2a-5	0	0	NA	0
A03	A10	Heterologous	D1	x2	2	66	6	D1-x2a-6	23608.7	306913	5.48702	1
A03	A10	Heterologous	D1	x2	2	66	7	D1-x2a-7	1360.42	17685.4	4.24762	1
A03	A10	Heterologous	D1	x2	2	66	8	D1-x2a-8	4380.89	56951.6	4.75551	1
A03	A10	Heterologous	D1	x2	2	66	9	D1-x2a-9	0	0	NA	0
A03	A10	Heterologous	D1	x2	2	66	10	D1-x2a-10	325.027	4225.35	3.62586	1
A03	A10	Heterologous	D1	x3	3	94	1	D1-x3a-1	0	0	NA	0
A03	A10	Heterologous	D1	x3	3	94	2	D1-x3a-2	3529.19	45879.5	4.66162	1
A03	A10	Heterologous	D1	x3	3	94	3	D1-x3a-3	1224.83	15922.8	4.20202	1
A03	A10	Heterologous	D1	x3	3	94	4	D1-x3a-4	795.605	10342.9	4.01464	1
A03	A10	Heterologous	D1	x3	3	94	5	D1-x3a-5	32562.5	423312	5.62666	1
A03	A10	Heterologous	D1	x3	3	94	6	D1-x3a-6	2307.91	30002.8	4.47716	1
A03	A10	Heterologous	D1	x3	3	94	7	D1-x3a-7	43582.5	566573	5.75326	1
A03	A10	Heterologous	D1	x3	3	94	8	D1-x3a-8	1837.09	23882.2	4.37807	1
A03	A10	Heterologous	D1	x3	3	94	9	D1-x3a-9	105.576	1372.49	3.13751	1
A03	A10	Heterologous	D1	x3	3	94	10	D1-x3a-10	0	0	NA	0
A03	A10	Heterologous	D1	x4	4	128	1	D1-x4a-1	1973.21	25651.8	4.40912	1
A03	A10	Heterologous	D1	x4	4	128	2	D1-x4a-2	11217.4	145826	5.16384	1
A03	A10	Heterologous	D1	x4	4	128	3	D1-x4a-3	666.067	8658.87	3.93746	1
A03	A10	Heterologous	D1	x4	4	128	4	D1-x4a-4	7157.75	93050.8	4.96872	1
A03	A10	Heterologous	D1	x4	4	128	5	D1-x4a-5	0	0	NA	0
A03	A10	Heterologous	D1	x4	4	128	6	D1-x4a-6	12306	159978	5.20406	1
A03	A10	Heterologous	D1	x4	4	128	7	D1-x4a-7	0	0	NA	0
A03	A10	Heterologous	D1	x4	4	128	8	D1-x4a-8	1305.38	16969.9	4.22968	1
A03	A10	Heterologous	D1	x4	4	128	9	D1-x4a-9	471.387	6128.03	3.78732	1
A03	A10	Heterologous	D1	x4	4	128	10	D1-x4a-10	82.8473	1077.01	3.03222	1
A03	A10	Heterologous	D2	x0	0	2	1	D2-cof-1	97.2445	1264.18	3.10181	1
A03	A10	Heterologous	D2	x0	0	2	2	D2-cof-2	2309.58	30024.6	4.47748	1
A03	A10	Heterologous	D2	x0	0	2	3	D2-cof-3	11263.3	146423	5.16561	1
A03	A10	Heterologous	D2	x0	0	2	4	D2-cof-4	287.208	3733.71	3.57214	1
A03	A10	Heterologous	D2	x0	0	2	6	D2-cof-6	1667.71	21680.2	4.33606	1
A03	A10	Heterologous	D2	x0	0	2	7	D2-cof-7	0	0	NA	0
A03	A10	Heterologous	D2	x0	0	2	8	D2-cof-8	4152.35	53980.6	4.73224	1
A03	A10	Heterologous	D2	x0	0	2	9	D2-cof-9	3589.97	46669.6	4.66903	1
A03	A10	Heterologous	D2	x0	0	2	10	D2-cof-10	7197.42	93566.4	4.97112	1
A03	A10	Heterologous	D2	x0	0	2	11	D2-cof-11	0	0	NA	0
A03	A10	Heterologous	D2	x0	0	2	12	D2-cof-12	357.373	4645.85	3.66707	1
A03	A10	Heterologous	D2	x0	0	2	13	D2-cof-13	60.1361	781.769	2.89308	1
A03	A10	Heterologous	D2	x0	0	2	14	D2-cof-14	102.664	1334.63	3.12536	1
A03	A10	Heterologous	D2	x0	0	2	15	D2-cof-15	26275	341575	5.53349	1
A03	A10	Heterologous	D2	x0	0	2	16	D2-cof-16	456.696	5937.04	3.77357	1
A03	A10	Heterologous	D2	x0	0	2	17	D2-cof-17	6653.86	86500.2	4.93702	1
A03	A10	Heterologous	D2	x0	0	2	18	D2-cof-18	3409.38	44322	4.64662	1
A03	A10	Heterologous	D2	x0	0	2	19	D2-cof-19	485.468	6311.09	3.8001	1
A03	A10	Heterologous	D2	x0	0	2	20	D2-cof-20	48.9006	635.707	2.80326	1
A03	A10	Heterologous	D2	x1	1	34	1	D2-x1a-1	376.996	4900.95	3.69028	1
A03	A10	Heterologous	D2	x1	1	34	2	D2-x1a-2	1346.51	17504.6	4.24315	1
A03	A10	Heterologous	D2	x1	1	34	3	D2-x1a-3	0	0	NA	0
A03	A10	Heterologous	D2	x1	1	34	4	D2-x1a-4	9826.07	127739	5.10632	1
A03	A10	Heterologous	D2	x1	1	34	5	D2-x1a-5	10064.9	130844	5.11675	1
A03	A10	Heterologous	D2	x1	1	34	6	D2-x1a-6	5531.01	71903.1	4.85675	1
A03	A10	Heterologous	D2	x1	1	34	7	D2-x1a-7	609.861	7928.19	3.89917	1
A03	A10	Heterologous	D2	x1	1	34	8	D2-x1a-8	806.341	10482.4	4.02046	1
A03	A10	Heterologous	D2	x1	1	34	9	D2-x1a-9	2375.69	30883.9	4.48973	1
A03	A10	Heterologous	D2	x1	1	34	10	D2-x1a-10	270.988	3522.84	3.54689	1
A03	A10	Heterologous	D2	x2	2	66	1	D2-x2a-1	0	0	NA	0
A03	A10	Heterologous	D2	x2	2	66	2	D2-x2a-2	0	0	NA	0
A03	A10	Heterologous	D2	x2	2	66	3	D2-x2a-3	0	0	NA	0
A03	A10	Heterologous	D2	x2	2	66	5	D2-x2a-5	14204.3	184656	5.26636	1
A03	A10	Heterologous	D2	x2	2	66	6	D2-x2a-6	0	0	NA	0
A03	A10	Heterologous	D2	x2	2	66	7	D2-x2a-7	0	0	NA	0
A03	A10	Heterologous	D2	x2	2	66	8	D2-x2a-8	0	0	NA	0
A03	A10	Heterologous	D2	x2	2	66	9	D2-x2a-9	76.5948	995.732	2.99814	1
A03	A10	Heterologous	D2	x2	2	66	10	D2-x2a-10	0	0	NA	0
A03	A10	Heterologous	D2	x3	3	94	1	D2-x3a-1	175.014	2275.18	3.35702	1
A03	A10	Heterologous	D2	x3	3	94	2	D2-x3a-2	1895.64	24643.4	4.3917	1
A03	A10	Heterologous	D2	x3	3	94	3	D2-x3a-3	3084.19	40094.4	4.60308	1
A03	A10	Heterologous	D2	x3	3	94	4	D2-x3a-4	0	0	NA	0
A03	A10	Heterologous	D2	x3	3	94	5	D2-x3a-5	1624.93	21124.1	4.32478	1
A03	A10	Heterologous	D2	x3	3	94	6	D2-x3a-6	0	0	NA	0
A03	A10	Heterologous	D2	x3	3	94	7	D2-x3a-7	0	0	NA	0
A03	A10	Heterologous	D2	x3	3	94	8	D2-x3a-8	1290.84	16780.9	4.22482	1
A03	A10	Heterologous	D2	x3	3	94	9	D2-x3a-9	1868.19	24286.5	4.38536	1
A03	A10	Heterologous	D2	x3	3	94	10	D2-x3a-10	0	0	NA	0
A03	A10	Heterologous	D2	x4	4	128	1	D2-x4a-1	4504.13	58553.7	4.76755	1
A03	A10	Heterologous	D2	x4	4	128	2	D2-x4a-2	0	0	NA	0
A03	A10	Heterologous	D2	x4	4	128	3	D2-x4a-3	0	0	NA	0
A03	A10	Heterologous	D2	x4	4	128	4	D2-x4a-4	0	0	NA	0
A03	A10	Heterologous	D2	x4	4	128	5	D2-x4a-5	4672.64	60744.3	4.78351	1
A03	A10	Heterologous	D2	x4	4	128	6	D2-x4a-6	0	0	NA	0
A03	A10	Heterologous	D2	x4	4	128	7	D2-x4a-7	0	0	NA	0
A03	A10	Heterologous	D2	x4	4	128	8	D2-x4a-8	679.818	8837.63	3.94634	1
A03	A10	Heterologous	D2	x4	4	128	9	D2-x4a-9	295.136	3836.77	3.58397	1
A03	A10	Heterologous	D2	x4	4	128	10	D2-x4a-10	0	0	NA	0
A03	A10	Heterologous	D3	x0	0	2	1	D3-cof-1	0	0	NA	0
A03	A10	Heterologous	D3	x0	0	2	2	D3-cof-2	0	0	NA	0
A03	A10	Heterologous	D3	x0	0	2	3	D3-cof-3	0	0	NA	0
A03	A10	Heterologous	D3	x0	0	2	4	D3-cof-4	0	0	NA	0
A03	A10	Heterologous	D3	x0	0	2	6	D3-cof-6	0	0	NA	0
A03	A10	Heterologous	D3	x0	0	2	7	D3-cof-7	0	0	NA	0
A03	A10	Heterologous	D3	x0	0	2	8	D3-cof-8	0	0	NA	0
A03	A10	Heterologous	D3	x0	0	2	9	D3-cof-9	0	0	NA	0
A03	A10	Heterologous	D3	x0	0	2	10	D3-cof-10	0	0	NA	0
A03	A10	Heterologous	D3	x0	0	2	11	D3-cof-11	0	0	NA	0
A03	A10	Heterologous	D3	x0	0	2	12	D3-cof-12	0	0	NA	0
A03	A10	Heterologous	D3	x0	0	2	13	D3-cof-13	0	0	NA	0
A03	A10	Heterologous	D3	x0	0	2	14	D3-cof-14	0	0	NA	0
A03	A10	Heterologous	D3	x0	0	2	15	D3-cof-15	0	0	NA	0
A03	A10	Heterologous	D3	x0	0	2	16	D3-cof-16	3547.91	46122.8	4.66392	1
A03	A10	Heterologous	D3	x0	0	2	17	D3-cof-17	582.912	7577.85	3.87955	1
A03	A10	Heterologous	D3	x0	0	2	18	D3-cof-18	0	0	NA	0
A03	A10	Heterologous	D3	x0	0	2	19	D3-cof-19	0	0	NA	0
A03	A10	Heterologous	D3	x0	0	2	20	D3-cof-20	0	0	NA	0
A03	A10	Heterologous	D3	x1	1	34	1	D3-x1a-1	2107.8	27401.4	4.43777	1
A03	A10	Heterologous	D3	x1	1	34	2	D3-x1a-2	911.552	11850.2	4.07372	1
A03	A10	Heterologous	D3	x1	1	34	3	D3-x1a-3	885.614	11513	4.06119	1
A03	A10	Heterologous	D3	x1	1	34	4	D3-x1a-4	9411.08	122344	5.08758	1
A03	A10	Heterologous	D3	x1	1	34	5	D3-x1a-5	1563.54	20326	4.30805	1
A03	A10	Heterologous	D3	x1	1	34	6	D3-x1a-6	1927.13	25052.6	4.39885	1
A03	A10	Heterologous	D3	x1	1	34	7	D3-x1a-7	1328.89	17275.5	4.23743	1
A03	A10	Heterologous	D3	x1	1	34	8	D3-x1a-8	1965.99	25557.9	4.40753	1
A03	A10	Heterologous	D3	x1	1	34	9	D3-x1a-9	0	0	NA	0
A03	A10	Heterologous	D3	x1	1	34	10	D3-x1a-10	625.666	8133.65	3.91029	1
A03	A10	Heterologous	D3	x2	2	66	1	D3-x2a-1	17943.3	233263	5.36785	1
A03	A10	Heterologous	D3	x2	2	66	2	D3-x2a-2	963.108	12520.4	4.09762	1
A03	A10	Heterologous	D3	x2	2	66	3	D3-x2a-3	834.483	10848.3	4.03536	1
A03	A10	Heterologous	D3	x2	2	66	5	D3-x2a-5	2839.73	36916.5	4.56722	1
A03	A10	Heterologous	D3	x2	2	66	6	D3-x2a-6	0	0	NA	0
A03	A10	Heterologous	D3	x2	2	66	7	D3-x2a-7	10770.9	140022	5.14619	1
A03	A10	Heterologous	D3	x2	2	66	8	D3-x2a-8	2361.62	30701.1	4.48715	1
A03	A10	Heterologous	D3	x2	2	66	9	D3-x2a-9	0	0	NA	0
A03	A10	Heterologous	D3	x2	2	66	10	D3-x2a-10	0	0	NA	0
A03	A10	Heterologous	D3	x3	3	94	1	D3-x3a-1	98.4138	1279.38	3.107	1
A03	A10	Heterologous	D3	x3	3	94	2	D3-x3a-2	0	0	NA	0
A03	A10	Heterologous	D3	x3	3	94	3	D3-x3a-3	5925.88	77036.4	4.8867	1
A03	A10	Heterologous	D3	x3	3	94	4	D3-x3a-4	0	0	NA	0
A03	A10	Heterologous	D3	x3	3	94	5	D3-x3a-5	43511	565643	5.75254	1
A03	A10	Heterologous	D3	x3	3	94	6	D3-x3a-6	65181.5	847359	5.92807	1
A03	A10	Heterologous	D3	x3	3	94	7	D3-x3a-7	5294.25	68825.2	4.83775	1
A03	A10	Heterologous	D3	x3	3	94	8	D3-x3a-8	8928.92	116076	5.06474	1
A03	A10	Heterologous	D3	x3	3	94	9	D3-x3a-9	395.517	5141.72	3.71111	1
A03	A10	Heterologous	D3	x3	3	94	10	D3-x3a-10	1007.17	13093.2	4.11704	1
A03	A10	Heterologous	D3	x4	4	128	1	D3-x4a-1	0	0	NA	0
A03	A10	Heterologous	D3	x4	4	128	2	D3-x4a-2	1515.33	19699.3	4.29445	1
A03	A10	Heterologous	D3	x4	4	128	3	D3-x4a-3	1988.19	25846.5	4.4124	1
A03	A10	Heterologous	D3	x4	4	128	4	D3-x4a-4	42.3718	550.833	2.74102	1
A03	A10	Heterologous	D3	x4	4	128	5	D3-x4a-5	18235.8	237066	5.37487	1
A03	A10	Heterologous	D3	x4	4	128	6	D3-x4a-6	0	0	NA	0
A03	A10	Heterologous	D3	x4	4	128	7	D3-x4a-7	9682.71	125875	5.09994	1
A03	A10	Heterologous	D3	x4	4	128	8	D3-x4a-8	4975.7	64684.1	4.8108	1
A03	A10	Heterologous	D3	x4	4	128	9	D3-x4a-9	1477.19	19203.5	4.28338	1
A03	A10	Heterologous	D3	x4	4	128	10	D3-x4a-10	483.948	6291.33	3.79874	1
A03	A10	Heterologous	D4	x0	0	2	1	D4-cof-1	2714.66	35290.6	4.54766	1
A03	A10	Heterologous	D4	x0	0	2	2	D4-cof-2	1065.74	13854.6	4.14159	1
A03	A10	Heterologous	D4	x0	0	2	3	D4-cof-3	11573.8	150459	5.17742	1
A03	A10	Heterologous	D4	x0	0	2	4	D4-cof-4	0	0	NA	0
A03	A10	Heterologous	D4	x0	0	2	6	D4-cof-6	1133.83	14739.8	4.16849	1
A03	A10	Heterologous	D4	x0	0	2	7	D4-cof-7	1601.15	20814.9	4.31837	1
A03	A10	Heterologous	D4	x0	0	2	8	D4-cof-8	85.7342	1114.54	3.0471	1
A03	A10	Heterologous	D4	x0	0	2	9	D4-cof-9	0	0	NA	0
A03	A10	Heterologous	D4	x0	0	2	10	D4-cof-10	283.529	3685.87	3.56654	1
A03	A10	Heterologous	D4	x0	0	2	11	D4-cof-11	13230.2	171993	5.23551	1
A03	A10	Heterologous	D4	x0	0	2	12	D4-cof-12	0	0	NA	0
A03	A10	Heterologous	D4	x0	0	2	13	D4-cof-13	564.742	7341.64	3.86579	1
A03	A10	Heterologous	D4	x0	0	2	14	D4-cof-14	0	0	NA	0
A03	A10	Heterologous	D4	x0	0	2	15	D4-cof-15	403.577	5246.51	3.71987	1
A03	A10	Heterologous	D4	x0	0	2	17	D4-cof-17	1261.26	16396.4	4.21475	1
A03	A10	Heterologous	D4	x0	0	2	18	D4-cof-18	424.123	5513.6	3.74144	1
A03	A10	Heterologous	D4	x0	0	2	19	D4-cof-19	31.3988	408.184	2.61086	1
A03	A10	Heterologous	D4	x0	0	2	20	D4-cof-20	0	0	NA	0
A03	A10	Heterologous	D4	x1	1	34	1	D4-x1a-1	151.283	1966.67	3.29373	1
A03	A10	Heterologous	D4	x1	1	34	2	D4-x1a-2	1936.25	25171.3	4.40091	1
A03	A10	Heterologous	D4	x1	1	34	3	D4-x1a-3	1752.06	22776.8	4.35749	1
A03	A10	Heterologous	D4	x1	1	34	4	D4-x1a-4	8661.54	112600	5.05154	1
A03	A10	Heterologous	D4	x1	1	34	5	D4-x1a-5	0	0	NA	0
A03	A10	Heterologous	D4	x1	1	34	6	D4-x1a-6	26991.5	350889	5.54517	1
A03	A10	Heterologous	D4	x1	1	34	7	D4-x1a-7	189.573	2464.45	3.39172	1
A03	A10	Heterologous	D4	x1	1	34	8	D4-x1a-8	89.168	1159.18	3.06415	1
A03	A10	Heterologous	D4	x1	1	34	9	D4-x1a-9	199.511	2593.65	3.41391	1
A03	A10	Heterologous	D4	x1	1	34	10	D4-x1a-10	159.638	2075.29	3.31708	1
A03	A10	Heterologous	D4	x2	2	66	1	D4-x2a-1	0	0	NA	0
A03	A10	Heterologous	D4	x2	2	66	2	D4-x2a-2	21861.6	284201	5.45363	1
A03	A10	Heterologous	D4	x2	2	66	3	D4-x2a-3	4022.4	52291.2	4.71843	1
A03	A10	Heterologous	D4	x2	2	66	5	D4-x2a-5	10766	139959	5.146	1
A03	A10	Heterologous	D4	x2	2	66	6	D4-x2a-6	13585.2	176607	5.24701	1
A03	A10	Heterologous	D4	x2	2	66	7	D4-x2a-7	1501.05	19513.6	4.29034	1
A03	A10	Heterologous	D4	x2	2	66	8	D4-x2a-8	0	0	NA	0
A03	A10	Heterologous	D4	x2	2	66	9	D4-x2a-9	97.2736	1264.56	3.10194	1
A03	A10	Heterologous	D4	x2	2	66	10	D4-x2a-10	107.935	1403.15	3.1471	1
A03	A10	Heterologous	D4	x3	3	94	1	D4-x3a-1	0	0	NA	0
A03	A10	Heterologous	D4	x3	3	94	2	D4-x3a-2	0	0	NA	0
A03	A10	Heterologous	D4	x3	3	94	3	D4-x3a-3	931.593	12110.7	4.08317	1
A03	A10	Heterologous	D4	x3	3	94	4	D4-x3a-4	0	0	NA	0
A03	A10	Heterologous	D4	x3	3	94	5	D4-x3a-5	0	0	NA	0
A03	A10	Heterologous	D4	x3	3	94	6	D4-x3a-6	1300.05	16900.6	4.2279	1
A03	A10	Heterologous	D4	x3	3	94	7	D4-x3a-7	0	0	NA	0
A03	A10	Heterologous	D4	x3	3	94	8	D4-x3a-8	4954.87	64413.3	4.80898	1
A03	A10	Heterologous	D4	x3	3	94	9	D4-x3a-9	0	0	NA	0
A03	A10	Heterologous	D4	x3	3	94	10	D4-x3a-10	1472.07	19136.9	4.28187	1
A03	A10	Heterologous	D4	x4	4	128	1	D4-x4a-1	3567.8	46381.4	4.66634	1
A03	A10	Heterologous	D4	x4	4	128	2	D4-x4a-2	3180.8	41350.4	4.61648	1
A03	A10	Heterologous	D4	x4	4	128	3	D4-x4a-3	2733.02	35529.3	4.55059	1
A03	A10	Heterologous	D4	x4	4	128	4	D4-x4a-4	0	0	NA	0
A03	A10	Heterologous	D4	x4	4	128	5	D4-x4a-5	0	0	NA	0
A03	A10	Heterologous	D4	x4	4	128	6	D4-x4a-6	12809	166517	5.22146	1
A03	A10	Heterologous	D4	x4	4	128	7	D4-x4a-7	14768	191984	5.28326	1
A03	A10	Heterologous	D4	x4	4	128	8	D4-x4a-8	0	0	NA	0
A03	A10	Heterologous	D4	x4	4	128	9	D4-x4a-9	1486.29	19321.8	4.28605	1
A03	A10	Heterologous	D4	x4	4	128	10	D4-x4a-10	788.99	10256.9	4.01102	1
A10	A03	Heterologous	E1	x0	0	2	1	E1-cof-1	0	0	NA	0
A10	A03	Heterologous	E1	x0	0	2	2	E1-cof-2	0	0	NA	0
A10	A03	Heterologous	E1	x0	0	2	4	E1-cof-4	0	0	NA	0
A10	A03	Heterologous	E1	x0	0	2	5	E1-cof-5	0	0	NA	0
A10	A03	Heterologous	E1	x0	0	2	6	E1-cof-6	0	0	NA	0
A10	A03	Heterologous	E1	x0	0	2	7	E1-cof-7	0	0	NA	0
A10	A03	Heterologous	E1	x1	1	34	1	E1-x1a-1	7902.56	102733	5.01171	1
A10	A03	Heterologous	E1	x1	1	34	2	E1-x1a-2	1393.89	18120.5	4.25817	1
A10	A03	Heterologous	E1	x1	1	34	3	E1-x1a-3	259.691	3375.98	3.5284	1
A10	A03	Heterologous	E1	x1	1	34	4	E1-x1a-4	6233.9	81040.7	4.9087	1
A10	A03	Heterologous	E1	x1	1	34	5	E1-x1a-5	8924.91	116024	5.06455	1
A10	A03	Heterologous	E1	x1	1	34	6	E1-x1a-6	16071.1	208924	5.31999	1
A10	A03	Heterologous	E1	x1	1	34	7	E1-x1a-7	132.224	1718.91	3.23525	1
A10	A03	Heterologous	E1	x1	1	34	8	E1-x1a-8	0	0	NA	0
A10	A03	Heterologous	E1	x1	1	34	9	E1-x1a-9	16058.6	208762	5.31965	1
A10	A03	Heterologous	E1	x1	1	34	10	E1-x1a-10	1023.37	13303.9	4.12398	1
A10	A03	Heterologous	E1	x2	2	66	1	E1-x2a-1	0	0	NA	0
A10	A03	Heterologous	E1	x2	2	66	2	E1-x2a-2	494.517	6428.72	3.80812	1
A10	A03	Heterologous	E1	x2	2	66	3	E1-x2a-3	0	0	NA	0
A10	A03	Heterologous	E1	x2	2	66	5	E1-x2a-5	8270.27	107513	5.03146	1
A10	A03	Heterologous	E1	x2	2	66	6	E1-x2a-6	7002.07	91026.9	4.95917	1
A10	A03	Heterologous	E1	x2	2	66	7	E1-x2a-7	2242.6	29153.7	4.46469	1
A10	A03	Heterologous	E1	x2	2	66	8	E1-x2a-8	0	0	NA	0
A10	A03	Heterologous	E1	x2	2	66	9	E1-x2a-9	1240.08	16121.1	4.20739	1
A10	A03	Heterologous	E1	x2	2	66	10	E1-x2a-10	214.989	2794.85	3.44636	1
A10	A03	Heterologous	E1	x3	3	94	1	E1-x3a-1	10828.3	140767	5.1485	1
A10	A03	Heterologous	E1	x3	3	94	2	E1-x3a-2	5194.8	67532.4	4.82951	1
A10	A03	Heterologous	E1	x3	3	94	3	E1-x3a-3	0	0	NA	0
A10	A03	Heterologous	E1	x3	3	94	4	E1-x3a-4	0	0	NA	0
A10	A03	Heterologous	E1	x3	3	94	5	E1-x3a-5	16773.6	218057	5.33857	1
A10	A03	Heterologous	E1	x3	3	94	6	E1-x3a-6	25916.1	336910	5.52751	1
A10	A03	Heterologous	E1	x3	3	94	7	E1-x3a-7	13482.3	175270	5.24371	1
A10	A03	Heterologous	E1	x3	3	94	8	E1-x3a-8	1160.14	15081.8	4.17845	1
A10	A03	Heterologous	E1	x3	3	94	9	E1-x3a-9	1207.91	15702.8	4.19598	1
A10	A03	Heterologous	E1	x3	3	94	10	E1-x3a-10	157.373	2045.85	3.31087	1
A10	A03	Heterologous	E1	x4	4	128	1	E1-x4a-1	764.576	9939.49	3.99736	1
A10	A03	Heterologous	E1	x4	4	128	2	E1-x4a-2	6809.79	88527.3	4.94708	1
A10	A03	Heterologous	E1	x4	4	128	3	E1-x4a-3	0	0	NA	0
A10	A03	Heterologous	E1	x4	4	128	4	E1-x4a-4	1912.73	24865.5	4.3956	1
A10	A03	Heterologous	E1	x4	4	128	5	E1-x4a-5	0	0	NA	0
A10	A03	Heterologous	E1	x4	4	128	6	E1-x4a-6	3361.69	43702	4.6405	1
A10	A03	Heterologous	E1	x4	4	128	7	E1-x4a-7	0	0	NA	0
A10	A03	Heterologous	E1	x4	4	128	8	E1-x4a-8	74.3198	966.158	2.98505	1
A10	A03	Heterologous	E1	x4	4	128	9	E1-x4a-9	594.417	7727.42	3.88803	1
A10	A03	Heterologous	E1	x4	4	128	10	E1-x4a-10	95.5425	1242.05	3.09414	1
A10	A03	Heterologous	E3	x0	0	2	1	E3-cof-1	229.791	2987.28	3.47528	1
A10	A03	Heterologous	E3	x0	0	2	2	E3-cof-2	619.953	8059.39	3.9063	1
A10	A03	Heterologous	E3	x0	0	2	3	E3-cof-3	125.378	1629.92	3.21217	1
A10	A03	Heterologous	E3	x0	0	2	4	E3-cof-4	32.0128	416.166	2.61927	1
A10	A03	Heterologous	E3	x0	0	2	6	E3-cof-6	1827.56	23758.3	4.37582	1
A10	A03	Heterologous	E3	x0	0	2	7	E3-cof-7	0	0	NA	0
A10	A03	Heterologous	E3	x0	0	2	8	E3-cof-8	0	0	NA	0
A10	A03	Heterologous	E3	x0	0	2	9	E3-cof-9	0	0	NA	0
A10	A03	Heterologous	E3	x0	0	2	10	E3-cof-10	643.876	8370.38	3.92275	1
A10	A03	Heterologous	E3	x0	0	2	11	E3-cof-11	113.033	1469.43	3.16715	1
A10	A03	Heterologous	E3	x0	0	2	12	E3-cof-12	0	0	NA	0
A10	A03	Heterologous	E3	x0	0	2	13	E3-cof-13	0	0	NA	0
A10	A03	Heterologous	E3	x0	0	2	14	E3-cof-14	0	0	NA	0
A10	A03	Heterologous	E3	x0	0	2	15	E3-cof-15	0	0	NA	0
A10	A03	Heterologous	E3	x0	0	2	17	E3-cof-17	0	0	NA	0
A10	A03	Heterologous	E3	x0	0	2	18	E3-cof-18	0	0	NA	0
A10	A03	Heterologous	E3	x0	0	2	19	E3-cof-19	0	0	NA	0
A10	A03	Heterologous	E3	x0	0	2	20	E3-cof-20	81.6543	1061.51	3.02592	1
A10	A03	Heterologous	E3	x1	1	34	1	E3-x1a-1	0	0	NA	0
A10	A03	Heterologous	E3	x1	1	34	2	E3-x1a-2	129.484	1683.29	3.22616	1
A10	A03	Heterologous	E3	x1	1	34	3	E3-x1a-3	1635.41	21260.3	4.32757	1
A10	A03	Heterologous	E3	x1	1	34	4	E3-x1a-4	2182.38	28370.9	4.45287	1
A10	A03	Heterologous	E3	x1	1	34	5	E3-x1a-5	4536.58	58975.6	4.77067	1
A10	A03	Heterologous	E3	x1	1	34	6	E3-x1a-6	235.791	3065.28	3.48647	1
A10	A03	Heterologous	E3	x1	1	34	7	E3-x1a-7	398.785	5184.2	3.71468	1
A10	A03	Heterologous	E3	x1	1	34	8	E3-x1a-8	0	0	NA	0
A10	A03	Heterologous	E3	x1	1	34	9	E3-x1a-9	0	0	NA	0
A10	A03	Heterologous	E3	x1	1	34	10	E3-x1a-10	78.0831	1015.08	3.0065	1
A10	A03	Heterologous	E3	x2	2	66	1	E3-x2a-1	0	0	NA	0
A10	A03	Heterologous	E3	x2	2	66	2	E3-x2a-2	10246.3	133202	5.12451	1
A10	A03	Heterologous	E3	x2	2	66	3	E3-x2a-3	629.112	8178.45	3.91267	1
A10	A03	Heterologous	E3	x2	2	66	5	E3-x2a-5	0	0	NA	0
A10	A03	Heterologous	E3	x2	2	66	6	E3-x2a-6	703.661	9147.59	3.96131	1
A10	A03	Heterologous	E3	x2	2	66	7	E3-x2a-7	0	0	NA	0
A10	A03	Heterologous	E3	x2	2	66	8	E3-x2a-8	272.993	3548.91	3.5501	1
A10	A03	Heterologous	E3	x2	2	66	9	E3-x2a-9	0	0	NA	0
A10	A03	Heterologous	E3	x2	2	66	10	E3-x2a-10	953.265	12392.4	4.09316	1
A10	A03	Heterologous	E3	x3	3	94	1	E3-x3a-1	0	0	NA	0
A10	A03	Heterologous	E3	x3	3	94	2	E3-x3a-2	2735.86	35566.2	4.55104	1
A10	A03	Heterologous	E3	x3	3	94	3	E3-x3a-3	0	0	NA	0
A10	A03	Heterologous	E3	x3	3	94	4	E3-x3a-4	291.144	3784.87	3.57805	1
A10	A03	Heterologous	E3	x3	3	94	5	E3-x3a-5	135.832	1765.81	3.24694	1
A10	A03	Heterologous	E3	x3	3	94	6	E3-x3a-6	0	0	NA	0
A10	A03	Heterologous	E3	x3	3	94	7	E3-x3a-7	0	0	NA	0
A10	A03	Heterologous	E3	x3	3	94	8	E3-x3a-8	0	0	NA	0
A10	A03	Heterologous	E3	x3	3	94	9	E3-x3a-9	0	0	NA	0
A10	A03	Heterologous	E3	x3	3	94	10	E3-x3a-10	0	0	NA	0
A10	A03	Heterologous	E3	x4	4	128	1	E3-x4a-1	205.364	2669.73	3.42647	1
A10	A03	Heterologous	E3	x4	4	128	2	E3-x4a-2	0	0	NA	0
A10	A03	Heterologous	E3	x4	4	128	3	E3-x4a-3	659.248	8570.22	3.93299	1
A10	A03	Heterologous	E3	x4	4	128	4	E3-x4a-4	0	0	NA	0
A10	A03	Heterologous	E3	x4	4	128	5	E3-x4a-5	296.925	3860.02	3.58659	1
A10	A03	Heterologous	E3	x4	4	128	6	E3-x4a-6	2353.77	30599	4.48571	1
A10	A03	Heterologous	E3	x4	4	128	7	E3-x4a-7	1760.2	22882.6	4.3595	1
A10	A03	Heterologous	E3	x4	4	128	8	E3-x4a-8	387.265	5034.45	3.70195	1
A10	A03	Heterologous	E3	x4	4	128	9	E3-x4a-9	201.204	2615.66	3.41758	1
A10	A03	Heterologous	E3	x4	4	128	10	E3-x4a-10	179.13	2328.7	3.36711	1
A10	A03	Heterologous	F1	x0	0	2	1	F1-cof-1	0	0	NA	0
A10	A03	Heterologous	F1	x0	0	2	2	F1-cof-2	0	0	NA	0
A10	A03	Heterologous	F1	x0	0	2	3	F1-cof-3	0	0	NA	0
A10	A03	Heterologous	F1	x0	0	2	4	F1-cof-4	0	0	NA	0
A10	A03	Heterologous	F1	x0	0	2	6	F1-cof-6	0	0	NA	0
A10	A03	Heterologous	F1	x0	0	2	7	F1-cof-7	0	0	NA	0
A10	A03	Heterologous	F1	x0	0	2	8	F1-cof-8	0	0	NA	0
A10	A03	Heterologous	F1	x0	0	2	9	F1-cof-9	0	0	NA	0
A10	A03	Heterologous	F1	x0	0	2	10	F1-cof-10	0	0	NA	0
A10	A03	Heterologous	F1	x0	0	2	11	F1-cof-11	0	0	NA	0
A10	A03	Heterologous	F1	x0	0	2	12	F1-cof-12	0	0	NA	0
A10	A03	Heterologous	F1	x0	0	2	13	F1-cof-13	0	0	NA	0
A10	A03	Heterologous	F1	x0	0	2	14	F1-cof-14	0	0	NA	0
A10	A03	Heterologous	F1	x0	0	2	15	F1-cof-15	0	0	NA	0
A10	A03	Heterologous	F1	x0	0	2	17	F1-cof-17	0	0	NA	0
A10	A03	Heterologous	F1	x0	0	2	18	F1-cof-18	0	0	NA	0
A10	A03	Heterologous	F1	x0	0	2	19	F1-cof-19	0	0	NA	0
A10	A03	Heterologous	F1	x0	0	2	20	F1-cof-20	0	0	NA	0
A10	A03	Heterologous	F1	x1	1	34	1	F1-x1a-1	0	0	NA	0
A10	A03	Heterologous	F1	x1	1	34	2	F1-x1a-2	182.659	2374.57	3.37559	1
A10	A03	Heterologous	F1	x1	1	34	3	F1-x1a-3	698.967	9086.57	3.9584	1
A10	A03	Heterologous	F1	x1	1	34	4	F1-x1a-4	155.749	2024.74	3.30637	1
A10	A03	Heterologous	F1	x1	1	34	5	F1-x1a-5	954.383	12407	4.09367	1
A10	A03	Heterologous	F1	x1	1	34	6	F1-x1a-6	995.416	12940.4	4.11195	1
A10	A03	Heterologous	F1	x1	1	34	7	F1-x1a-7	211.631	2751.2	3.43952	1
A10	A03	Heterologous	F1	x1	1	34	8	F1-x1a-8	41.356	537.628	2.73048	1
A10	A03	Heterologous	F1	x1	1	34	9	F1-x1a-9	0	0	NA	0
A10	A03	Heterologous	F1	x1	1	34	10	F1-x1a-10	146.676	1906.79	3.2803	1
A10	A03	Heterologous	F1	x2	2	66	1	F1-x2a-1	2432.25	31619.2	4.49995	1
A10	A03	Heterologous	F1	x2	2	66	2	F1-x2a-2	0	0	NA	0
A10	A03	Heterologous	F1	x2	2	66	3	F1-x2a-3	0	0	NA	0
A10	A03	Heterologous	F1	x2	2	66	5	F1-x2a-5	0	0	NA	0
A10	A03	Heterologous	F1	x2	2	66	6	F1-x2a-6	1719.92	22358.9	4.34945	1
A10	A03	Heterologous	F1	x2	2	66	7	F1-x2a-7	0	0	NA	0
A10	A03	Heterologous	F1	x2	2	66	8	F1-x2a-8	0	0	NA	0
A10	A03	Heterologous	F1	x2	2	66	9	F1-x2a-9	0	0	NA	0
A10	A03	Heterologous	F1	x2	2	66	10	F1-x2a-10	278.917	3625.92	3.55942	1
A10	A03	Heterologous	F1	x3	3	94	1	F1-x3a-1	263.951	3431.37	3.53547	1
A10	A03	Heterologous	F1	x3	3	94	2	F1-x3a-2	0	0	NA	0
A10	A03	Heterologous	F1	x3	3	94	3	F1-x3a-3	0	0	NA	0
A10	A03	Heterologous	F1	x3	3	94	4	F1-x3a-4	1233.19	16031.4	4.20497	1
A10	A03	Heterologous	F1	x3	3	94	5	F1-x3a-5	2452.06	31876.8	4.50347	1
A10	A03	Heterologous	F1	x3	3	94	6	F1-x3a-6	3559.06	46267.8	4.66528	1
A10	A03	Heterologous	F1	x3	3	94	7	F1-x3a-7	3017.24	39224.1	4.59355	1
A10	A03	Heterologous	F1	x3	3	94	8	F1-x3a-8	843.143	10960.9	4.03984	1
A10	A03	Heterologous	F1	x3	3	94	9	F1-x3a-9	90.1193	1171.55	3.06876	1
A10	A03	Heterologous	F1	x3	3	94	10	F1-x3a-10	390.046	5070.6	3.70506	1
A10	A03	Heterologous	F1	x4	4	128	1	F1-x4a-1	227.574	2958.46	3.47107	1
A10	A03	Heterologous	F1	x4	4	128	2	F1-x4a-2	51.3802	667.942	2.82474	1
A10	A03	Heterologous	F1	x4	4	128	3	F1-x4a-3	0	0	NA	0
A10	A03	Heterologous	F1	x4	4	128	4	F1-x4a-4	0	0	NA	0
A10	A03	Heterologous	F1	x4	4	128	5	F1-x4a-5	0	0	NA	0
A10	A03	Heterologous	F1	x4	4	128	6	F1-x4a-6	0	0	NA	0
A10	A03	Heterologous	F1	x4	4	128	7	F1-x4a-7	1303.26	16942.4	4.22898	1
A10	A03	Heterologous	F1	x4	4	128	8	F1-x4a-8	0	0	NA	0
A10	A03	Heterologous	F1	x4	4	128	9	F1-x4a-9	706.319	9182.15	3.96294	1
A10	A03	Heterologous	F1	x4	4	128	10	F1-x4a-10	231.485	3009.31	3.47847	1
A10	A03	Heterologous	F3	x0	0	2	1	F3-cof-1	0	0	NA	0
A10	A03	Heterologous	F3	x0	0	2	2	F3-cof-2	0	0	NA	0
A10	A03	Heterologous	F3	x0	0	2	3	F3-cof-3	0	0	NA	0
A10	A03	Heterologous	F3	x0	0	2	5	F3-cof-5	0	0	NA	0
A10	A03	Heterologous	F3	x0	0	2	6	F3-cof-6	0	0	NA	0
A10	A03	Heterologous	F3	x0	0	2	7	F3-cof-7	0	0	NA	0
A10	A03	Heterologous	F3	x0	0	2	8	F3-cof-8	0	0	NA	0
A10	A03	Heterologous	F3	x1	1	34	1	F3-x1a-1	2635.24	34258.1	4.53476	1
A10	A03	Heterologous	F3	x1	1	34	2	F3-x1a-2	0	0	NA	0
A10	A03	Heterologous	F3	x1	1	34	3	F3-x1a-3	167.629	2179.18	3.33829	1
A10	A03	Heterologous	F3	x1	1	34	4	F3-x1a-4	0	0	NA	0
A10	A03	Heterologous	F3	x1	1	34	5	F3-x1a-5	0	0	NA	0
A10	A03	Heterologous	F3	x1	1	34	6	F3-x1a-6	0	0	NA	0
A10	A03	Heterologous	F3	x1	1	34	7	F3-x1a-7	715.052	9295.67	3.96828	1
A10	A03	Heterologous	F3	x1	1	34	8	F3-x1a-8	488.535	6350.95	3.80284	1
A10	A03	Heterologous	F3	x1	1	34	9	F3-x1a-9	234.982	3054.77	3.48498	1
A10	A03	Heterologous	F3	x1	1	34	10	F3-x1a-10	234.054	3042.71	3.48326	1
A10	A03	Heterologous	F3	x2	2	66	1	F3-x2a-1	3956.09	51429.1	4.71121	1
A10	A03	Heterologous	F3	x2	2	66	2	F3-x2a-2	1822.2	23688.6	4.37454	1
A10	A03	Heterologous	F3	x2	2	66	3	F3-x2a-3	93.027	1209.35	3.08255	1
A10	A03	Heterologous	F3	x2	2	66	5	F3-x2a-5	1303.58	16946.5	4.22908	1
A10	A03	Heterologous	F3	x2	2	66	6	F3-x2a-6	1218.43	15839.5	4.19974	1
A10	A03	Heterologous	F3	x2	2	66	7	F3-x2a-7	0	0	NA	0
A10	A03	Heterologous	F3	x2	2	66	8	F3-x2a-8	0	0	NA	0
A10	A03	Heterologous	F3	x2	2	66	9	F3-x2a-9	147.242	1914.14	3.28197	1
A10	A03	Heterologous	F3	x2	2	66	10	F3-x2a-10	109.07	1417.91	3.15165	1
A10	A03	Heterologous	F3	x3	3	94	1	F3-x3a-1	0	0	NA	0
A10	A03	Heterologous	F3	x3	3	94	2	F3-x3a-2	290.048	3770.62	3.57641	1
A10	A03	Heterologous	F3	x3	3	94	3	F3-x3a-3	765.244	9948.17	3.99774	1
A10	A03	Heterologous	F3	x3	3	94	4	F3-x3a-4	2884.17	37494.2	4.57396	1
A10	A03	Heterologous	F3	x3	3	94	5	F3-x3a-5	0	0	NA	0
A10	A03	Heterologous	F3	x3	3	94	6	F3-x3a-6	0	0	NA	0
A10	A03	Heterologous	F3	x3	3	94	7	F3-x3a-7	1366.95	17770.3	4.24969	1
A10	A03	Heterologous	F3	x3	3	94	8	F3-x3a-8	0	0	NA	0
A10	A03	Heterologous	F3	x3	3	94	9	F3-x3a-9	33.515	435.695	2.63918	1
A10	A03	Heterologous	F3	x3	3	94	10	F3-x3a-10	3266.66	42466.6	4.62805	1
A10	A03	Heterologous	F3	x4	4	128	1	F3-x4a-1	13390.5	174076	5.24074	1
A10	A03	Heterologous	F3	x4	4	128	2	F3-x4a-2	0	0	NA	0
A10	A03	Heterologous	F3	x4	4	128	3	F3-x4a-3	307.204	3993.66	3.60137	1
A10	A03	Heterologous	F3	x4	4	128	4	F3-x4a-4	2827.03	36751.4	4.56527	1
A10	A03	Heterologous	F3	x4	4	128	5	F3-x4a-5	1197.92	15572.9	4.19237	1
A10	A03	Heterologous	F3	x4	4	128	6	F3-x4a-6	4435.83	57665.7	4.76092	1
A10	A03	Heterologous	F3	x4	4	128	7	F3-x4a-7	14917.5	193927	5.28764	1
A10	A03	Heterologous	F3	x4	4	128	8	F3-x4a-8	14.2307	184.999	2.26717	1
A10	A03	Heterologous	F3	x4	4	128	9	F3-x4a-9	787.764	10240.9	4.01034	1
A10	A03	Heterologous	F3	x4	4	128	10	F3-x4a-10	347.473	4517.14	3.65486	1
A10	A03	Heterologous	F4	x0	0	2	1	F4-cof-1	89.5699	1164.41	3.06611	1
A10	A03	Heterologous	F4	x0	0	2	2	F4-cof-2	0	0	NA	0
A10	A03	Heterologous	F4	x0	0	2	3	F4-cof-3	0	0	NA	0
A10	A03	Heterologous	F4	x0	0	2	4	F4-cof-4	0	0	NA	0
A10	A03	Heterologous	F4	x1	1	34	1	F4-x1a-1	0	0	NA	0
A10	A03	Heterologous	F4	x1	1	34	2	F4-x1a-2	54.0382	702.496	2.84664	1
A10	A03	Heterologous	F4	x1	1	34	3	F4-x1a-3	430.365	5594.75	3.74778	1
A10	A03	Heterologous	F4	x1	1	34	4	F4-x1a-4	73.1361	950.769	2.97807	1
A10	A03	Heterologous	F4	x1	1	34	5	F4-x1a-5	202.595	2633.74	3.42057	1
A10	A03	Heterologous	F4	x1	1	34	6	F4-x1a-6	0	0	NA	0
A10	A03	Heterologous	F4	x1	1	34	7	F4-x1a-7	53.8036	699.447	2.84475	1
A10	A03	Heterologous	F4	x1	1	34	8	F4-x1a-8	0	0	NA	0
A10	A03	Heterologous	F4	x1	1	34	9	F4-x1a-9	0	0	NA	0
A10	A03	Heterologous	F4	x1	1	34	10	F4-x1a-10	67.4708	877.121	2.94306	1
A10	A03	Heterologous	F4	x2	2	66	1	F4-x2a-1	0	0	NA	0
A10	A03	Heterologous	F4	x2	2	66	2	F4-x2a-2	234.376	3046.89	3.48386	1
A10	A03	Heterologous	F4	x2	2	66	3	F4-x2a-3	0	0	NA	0
A10	A03	Heterologous	F4	x2	2	66	5	F4-x2a-5	0	0	NA	0
A10	A03	Heterologous	F4	x2	2	66	6	F4-x2a-6	40.9674	532.576	2.72638	1
A10	A03	Heterologous	F4	x2	2	66	7	F4-x2a-7	168.044	2184.57	3.33937	1
A10	A03	Heterologous	F4	x2	2	66	8	F4-x2a-8	111.6	1450.8	3.16161	1
A10	A03	Heterologous	F4	x2	2	66	9	F4-x2a-9	54.2544	705.308	2.84838	1
A10	A03	Heterologous	F4	x2	2	66	10	F4-x2a-10	0	0	NA	0
A10	A03	Heterologous	F4	x3	3	94	1	F4-x3a-1	0	0	NA	0
A10	A03	Heterologous	F4	x3	3	94	2	F4-x3a-2	193.489	2515.36	3.4006	1
A10	A03	Heterologous	F4	x3	3	94	3	F4-x3a-3	0	0	NA	0
A10	A03	Heterologous	F4	x3	3	94	4	F4-x3a-4	842.807	10956.5	4.03967	1
A10	A03	Heterologous	F4	x3	3	94	5	F4-x3a-5	59.062	767.806	2.88525	1
A10	A03	Heterologous	F4	x3	3	94	6	F4-x3a-6	0	0	NA	0
A10	A03	Heterologous	F4	x3	3	94	7	F4-x3a-7	354.117	4603.53	3.66309	1
A10	A03	Heterologous	F4	x3	3	94	8	F4-x3a-8	64.8877	843.541	2.92611	1
A10	A03	Heterologous	F4	x3	3	94	9	F4-x3a-9	59.8279	777.763	2.89085	1
A10	A03	Heterologous	F4	x3	3	94	10	F4-x3a-10	517.029	6721.38	3.82746	1
A10	A03	Heterologous	F4	x4	4	128	1	F4-x4a-1	2481.06	32253.8	4.50858	1
A10	A03	Heterologous	F4	x4	4	128	2	F4-x4a-2	0	0	NA	0
A10	A03	Heterologous	F4	x4	4	128	3	F4-x4a-3	3272.92	42547.9	4.62888	1
A10	A03	Heterologous	F4	x4	4	128	4	F4-x4a-4	0	0	NA	0
A10	A03	Heterologous	F4	x4	4	128	5	F4-x4a-5	0	0	NA	0
A10	A03	Heterologous	F4	x4	4	128	6	F4-x4a-6	0	0	NA	0
A10	A03	Heterologous	F4	x4	4	128	7	F4-x4a-7	536.047	6968.61	3.84315	1
A10	A03	Heterologous	F4	x4	4	128	8	F4-x4a-8	16.1301	209.692	2.32158	1
A10	A03	Heterologous	F4	x4	4	128	9	F4-x4a-9	130.691	1698.98	3.23019	1
A10	A03	Heterologous	F4	x4	4	128	10	F4-x4a-10	0	0	NA	0
PBS	A03	Control	I1	x0	0	2	1	I1-cof-1	0	0	NA	0
PBS	A03	Control	I1	x0	0	2	2	I1-cof-2	0	0	NA	0
PBS	A03	Control	I1	x1	1	34	1	I1-x1a-1	3568.55	46391.2	4.66644	1
PBS	A03	Control	I1	x1	1	34	2	I1-x1a-2	163.527	2125.85	3.32753	1
PBS	A03	Control	I1	x1	1	34	3	I1-x1a-3	11997.1	155962	5.19302	1
PBS	A03	Control	I1	x1	1	34	4	I1-x1a-4	22456.1	291929	5.46528	1
PBS	A03	Control	I1	x1	1	34	5	I1-x1a-5	6944.77	90282	4.9556	1
PBS	A03	Control	I1	x1	1	34	6	I1-x1a-6	0	0	NA	0
PBS	A03	Control	I1	x1	1	34	7	I1-x1a-7	113.225	1471.93	3.16789	1
PBS	A03	Control	I1	x1	1	34	8	I1-x1a-8	388.66	5052.58	3.70351	1
PBS	A03	Control	I1	x1	1	34	9	I1-x1a-9	1288.57	16751.4	4.22405	1
PBS	A03	Control	I1	x1	1	34	10	I1-x1a-10	451.242	5866.15	3.76835	1
PBS	A03	Control	I1	x2	2	66	1	I1-x2a-1	27.6678	359.682	2.55592	1
PBS	A03	Control	I1	x2	2	66	2	I1-x2a-2	394.58	5129.54	3.71008	1
PBS	A03	Control	I1	x2	2	66	3	I1-x2a-3	4654.14	60503.8	4.78178	1
PBS	A03	Control	I1	x2	2	66	4	I1-x2a-4	0	0	NA	0
PBS	A03	Control	I1	x2	2	66	5	I1-x2a-5	1539.31	20011.1	4.30127	1
PBS	A03	Control	I1	x2	2	66	6	I1-x2a-6	71.9129	934.867	2.97075	1
PBS	A03	Control	I1	x2	2	66	7	I1-x2a-7	1559.56	20274.3	4.30695	1
PBS	A03	Control	I1	x2	2	66	8	I1-x2a-8	0	0	NA	0
PBS	A03	Control	I1	x2	2	66	9	I1-x2a-9	0	0	NA	0
PBS	A03	Control	I1	x2	2	66	10	I1-x2a-10	0	0	NA	0
PBS	A03	Control	I2	x0	0	2	1	I2-cof-1	207.217	2693.82	3.43037	1
PBS	A03	Control	I2	x0	0	2	2	I2-cof-2	0	0	NA	0
PBS	A03	Control	I2	x0	0	2	3	I2-cof-3	0	0	NA	0
PBS	A03	Control	I2	x0	0	2	4	I2-cof-4	0	0	NA	0
PBS	A03	Control	I2	x0	0	2	6	I2-cof-6	0	0	NA	0
PBS	A03	Control	I2	x0	0	2	7	I2-cof-7	0	0	NA	0
PBS	A03	Control	I2	x0	0	2	8	I2-cof-8	0	0	NA	0
PBS	A03	Control	I2	x0	0	2	9	I2-cof-9	0	0	NA	0
PBS	A03	Control	I2	x1	1	34	1	I2-x1a-1	138.121	1795.58	3.2542	1
PBS	A03	Control	I2	x1	1	34	2	I2-x1a-2	248.492	3230.4	3.50926	1
PBS	A03	Control	I2	x1	1	34	3	I2-x1a-3	1342.66	17454.6	4.24191	1
PBS	A03	Control	I2	x1	1	34	4	I2-x1a-4	5129.48	66683.2	4.82402	1
PBS	A03	Control	I2	x1	1	34	5	I2-x1a-5	20216.3	262812	5.41964	1
PBS	A03	Control	I2	x1	1	34	6	I2-x1a-6	22976.9	298700	5.47523	1
PBS	A03	Control	I2	x1	1	34	7	I2-x1a-7	19483.2	253282	5.4036	1
PBS	A03	Control	I2	x1	1	34	8	I2-x1a-8	6078.32	79018.2	4.89773	1
PBS	A03	Control	I2	x1	1	34	9	I2-x1a-9	2478.99	32226.8	4.50822	1
PBS	A03	Control	I2	x1	1	34	10	I2-x1a-10	4658.25	60557.3	4.78217	1
PBS	A03	Control	I2	x2	2	66	1	I2-x2a-1	3762.96	48918.5	4.68947	1
PBS	A03	Control	I2	x2	2	66	2	I2-x2a-2	0	0	NA	0
PBS	A03	Control	I2	x2	2	66	3	I2-x2a-3	1648.73	21433.5	4.33109	1
PBS	A03	Control	I2	x2	2	66	4	I2-x2a-4	0	0	NA	0
PBS	A03	Control	I2	x2	2	66	5	I2-x2a-5	2640.08	34321	4.53556	1
PBS	A03	Control	I2	x2	2	66	6	I2-x2a-6	0	0	NA	0
PBS	A03	Control	I2	x2	2	66	7	I2-x2a-7	1569.97	20409.6	4.30983	1
PBS	A03	Control	I2	x2	2	66	8	I2-x2a-8	0	0	NA	0
PBS	A03	Control	I2	x2	2	66	9	I2-x2a-9	0	0	NA	0
PBS	A03	Control	I2	x2	2	66	10	I2-x2a-10	69.7652	906.948	2.95758	1
PBS	A03	Control	I2	x3	3	94	1	I2-x3a-1	0	0	NA	0
PBS	A03	Control	I2	x3	3	94	2	I2-x3a-2	628.067	8164.87	3.91195	1
PBS	A03	Control	I2	x3	3	94	3	I2-x3a-3	0	0	NA	0
PBS	A03	Control	I2	x3	3	94	4	I2-x3a-4	801.563	10420.3	4.01788	1
PBS	A03	Control	I2	x3	3	94	5	I2-x3a-5	26.7361	347.57	2.54104	1
PBS	A03	Control	I2	x3	3	94	6	I2-x3a-6	443.496	5765.45	3.76083	1
PBS	A03	Control	I2	x3	3	94	7	I2-x3a-7	0	0	NA	0
PBS	A03	Control	I2	x3	3	94	8	I2-x3a-8	0	0	NA	0
PBS	A03	Control	I2	x3	3	94	9	I2-x3a-9	0	0	NA	0
PBS	A03	Control	I2	x3	3	94	10	I2-x3a-10	1436.36	18672.6	4.27121	1
PBS	A03	Control	I2	x4	4	128	1	I2-x4a-1	247.279	3214.63	3.50713	1
PBS	A03	Control	I2	x4	4	128	2	I2-x4a-2	0	0	NA	0
PBS	A03	Control	I2	x4	4	128	3	I2-x4a-3	3217.11	41822.5	4.62141	1
PBS	A03	Control	I2	x4	4	128	4	I2-x4a-4	71.3923	928.1	2.96759	1
PBS	A03	Control	I2	x4	4	128	5	I2-x4a-5	3166.38	41162.9	4.61451	1
PBS	A03	Control	I2	x4	4	128	6	I2-x4a-6	0	0	NA	0
PBS	A03	Control	I2	x4	4	128	7	I2-x4a-7	6665.28	86648.7	4.93776	1
PBS	A03	Control	I2	x4	4	128	8	I2-x4a-8	79.1208	1028.57	3.01223	1
PBS	A03	Control	I2	x4	4	128	9	I2-x4a-9	16.4553	213.919	2.33025	1
PBS	A03	Control	I2	x4	4	128	10	I2-x4a-10	0	0	NA	0
PBS	A03	Control	I3	x0	0	2	1	I3-cof-1	0	0	NA	0
PBS	A03	Control	I3	x0	0	2	2	I3-cof-2	0	0	NA	0
PBS	A03	Control	I3	x0	0	2	3	I3-cof-3	0	0	NA	0
PBS	A03	Control	I3	x0	0	2	4	I3-cof-4	0	0	NA	0
PBS	A03	Control	I3	x0	0	2	5	I3-cof-5	0	0	NA	0
PBS	A03	Control	I3	x0	0	2	6	I3-cof-6	0	0	NA	0
PBS	A03	Control	I3	x0	0	2	7	I3-cof-7	0	0	NA	0
PBS	A03	Control	I3	x0	0	2	8	I3-cof-8	0	0	NA	0
PBS	A03	Control	I3	x0	0	2	9	I3-cof-9	0	0	NA	0
PBS	A03	Control	I3	x0	0	2	10	I3-cof-10	0	0	NA	0
PBS	A03	Control	I3	x0	0	2	11	I3-cof-11	0	0	NA	0
PBS	A03	Control	I3	x0	0	2	12	I3-cof-12	0	0	NA	0
PBS	A03	Control	I3	x0	0	2	13	I3-cof-13	0	0	NA	0
PBS	A03	Control	I3	x0	0	2	14	I3-cof-14	0	0	NA	0
PBS	A03	Control	I3	x0	0	2	15	I3-cof-15	0	0	NA	0
PBS	A03	Control	I3	x0	0	2	17	I3-cof-17	0	0	NA	0
PBS	A03	Control	I3	x0	0	2	18	I3-cof-18	0	0	NA	0
PBS	A03	Control	I3	x0	0	2	19	I3-cof-19	0	0	NA	0
PBS	A03	Control	I3	x0	0	2	20	I3-cof-20	0	0	NA	0
PBS	A03	Control	I3	x1	1	34	1	I3-x1a-1	1815.95	23607.3	4.37305	1
PBS	A03	Control	I3	x1	1	34	2	I3-x1a-2	620.984	8072.79	3.90702	1
PBS	A03	Control	I3	x1	1	34	3	I3-x1a-3	0	0	NA	0
PBS	A03	Control	I3	x1	1	34	4	I3-x1a-4	0	0	NA	0
PBS	A03	Control	I3	x1	1	34	5	I3-x1a-5	6408.26	83307.4	4.92068	1
PBS	A03	Control	I3	x1	1	34	6	I3-x1a-6	0	0	NA	0
PBS	A03	Control	I3	x1	1	34	7	I3-x1a-7	107.291	1394.79	3.14451	1
PBS	A03	Control	I3	x1	1	34	8	I3-x1a-8	152.249	1979.23	3.2965	1
PBS	A03	Control	I3	x1	1	34	9	I3-x1a-9	0	0	NA	0
PBS	A03	Control	I3	x1	1	34	10	I3-x1a-10	0	0	NA	0
PBS	A03	Control	I3	x2	2	66	1	I3-x2a-1	0	0	NA	0
PBS	A03	Control	I3	x2	2	66	2	I3-x2a-2	373.581	4856.55	3.68633	1
PBS	A03	Control	I3	x2	2	66	3	I3-x2a-3	122.615	1593.99	3.20249	1
PBS	A03	Control	I3	x2	2	66	4	I3-x2a-4	0	0	NA	0
PBS	A03	Control	I3	x2	2	66	5	I3-x2a-5	0	0	NA	0
PBS	A03	Control	I3	x2	2	66	6	I3-x2a-6	188.73	2453.49	3.38978	1
PBS	A03	Control	I3	x2	2	66	7	I3-x2a-7	0	0	NA	0
PBS	A03	Control	I3	x2	2	66	8	I3-x2a-8	0	0	NA	0
PBS	A03	Control	I3	x2	2	66	9	I3-x2a-9	0	0	NA	0
PBS	A03	Control	I3	x2	2	66	10	I3-x2a-10	0	0	NA	0
PBS	A03	Control	I3	x3	3	94	1	I3-x3a-1	0	0	NA	0
PBS	A03	Control	I3	x3	3	94	2	I3-x3a-2	546.099	7099.29	3.85121	1
PBS	A03	Control	I3	x3	3	94	3	I3-x3a-3	0	0	NA	0
PBS	A03	Control	I3	x3	3	94	4	I3-x3a-4	0	0	NA	0
PBS	A03	Control	I3	x3	3	94	5	I3-x3a-5	4286.79	55728.3	4.74608	1
PBS	A03	Control	I3	x3	3	94	6	I3-x3a-6	1324.87	17223.3	4.23612	1
PBS	A03	Control	I3	x3	3	94	7	I3-x3a-7	1806.26	23481.4	4.37072	1
PBS	A03	Control	I3	x3	3	94	8	I3-x3a-8	103.507	1345.59	3.12891	1
PBS	A03	Control	I3	x3	3	94	9	I3-x3a-9	194.977	2534.7	3.40393	1
PBS	A03	Control	I3	x3	3	94	10	I3-x3a-10	125.04	1625.52	3.21099	1
PBS	A03	Control	I3	x4	4	128	1	I3-x4a-1	421.701	5482.11	3.73895	1
PBS	A03	Control	I3	x4	4	128	2	I3-x4a-2	270.633	3518.22	3.54632	1
PBS	A03	Control	I3	x4	4	128	3	I3-x4a-3	0	0	NA	0
PBS	A03	Control	I3	x4	4	128	4	I3-x4a-4	799.244	10390.2	4.01662	1
PBS	A03	Control	I3	x4	4	128	5	I3-x4a-5	637.265	8284.44	3.91826	1
PBS	A03	Control	I3	x4	4	128	6	I3-x4a-6	885.509	11511.6	4.06114	1
PBS	A03	Control	I3	x4	4	128	7	I3-x4a-7	544.114	7073.49	3.84963	1
PBS	A03	Control	I3	x4	4	128	8	I3-x4a-8	14.9977	194.97	2.28997	1
PBS	A03	Control	I3	x4	4	128	9	I3-x4a-9	0	0	NA	0
PBS	A03	Control	I3	x4	4	128	10	I3-x4a-10	0	0	NA	0
PBS	A03	Control	I4	x0	0	2	1	I4-cof-1	0	0	NA	0
PBS	A03	Control	I4	x0	0	2	2	I4-cof-2	0	0	NA	0
PBS	A03	Control	I4	x0	0	2	3	I4-cof-3	0	0	NA	0
PBS	A03	Control	I4	x1	1	34	1	I4-x1a-1	0	0	NA	0
PBS	A03	Control	I4	x1	1	34	2	I4-x1a-2	3724.22	48414.8	4.68498	1
PBS	A03	Control	I4	x1	1	34	3	I4-x1a-3	2187.15	28432.9	4.45382	1
PBS	A03	Control	I4	x1	1	34	4	I4-x1a-4	2519.65	32755.4	4.51528	1
PBS	A03	Control	I4	x1	1	34	5	I4-x1a-5	18263.3	237423	5.37552	1
PBS	A03	Control	I4	x1	1	34	6	I4-x1a-6	2266.04	29458.5	4.46921	1
PBS	A03	Control	I4	x1	1	34	7	I4-x1a-7	2076.13	26989.7	4.4312	1
PBS	A03	Control	I4	x1	1	34	8	I4-x1a-8	1175.83	15285.8	4.18429	1
PBS	A03	Control	I4	x1	1	34	9	I4-x1a-9	3614.82	46992.6	4.67203	1
PBS	A03	Control	I4	x1	1	34	10	I4-x1a-10	0	0	NA	0
PBS	A03	Control	I4	x2	2	66	1	I4-x2a-1	249.618	3245.03	3.51122	1
PBS	A03	Control	I4	x2	2	66	2	I4-x2a-2	496.208	6450.71	3.80961	1
PBS	A03	Control	I4	x2	2	66	3	I4-x2a-3	7485.06	97305.8	4.98814	1
PBS	A03	Control	I4	x2	2	66	4	I4-x2a-4	12401.1	161214	5.2074	1
PBS	A03	Control	I4	x2	2	66	5	I4-x2a-5	3812.88	49567.5	4.6952	1
PBS	A03	Control	I4	x2	2	66	6	I4-x2a-6	0	0	NA	0
PBS	A03	Control	I4	x2	2	66	7	I4-x2a-7	0	0	NA	0
PBS	A03	Control	I4	x2	2	66	8	I4-x2a-8	12125.2	157628	5.19763	1
PBS	A03	Control	I4	x2	2	66	9	I4-x2a-9	0	0	NA	0
PBS	A03	Control	I4	x2	2	66	10	I4-x2a-10	727.25	9454.25	3.97563	1
PBS	A03	Control	I4	x3	3	94	1	I4-x3a-1	0	0	NA	0
PBS	A03	Control	I4	x3	3	94	2	I4-x3a-2	0	0	NA	0
PBS	A03	Control	I4	x3	3	94	3	I4-x3a-3	10268.9	133496	5.12547	1
PBS	A03	Control	I4	x3	3	94	4	I4-x3a-4	3087.81	40141.5	4.60359	1
PBS	A03	Control	I4	x3	3	94	5	I4-x3a-5	7449	96837.1	4.98604	1
PBS	A03	Control	I4	x3	3	94	6	I4-x3a-6	1338.01	17394.2	4.2404	1
PBS	A03	Control	I4	x3	3	94	7	I4-x3a-7	141.378	1837.92	3.26433	1
PBS	A03	Control	I4	x3	3	94	8	I4-x3a-8	0	0	NA	0
PBS	A03	Control	I4	x3	3	94	9	I4-x3a-9	0	0	NA	0
PBS	A03	Control	I4	x3	3	94	10	I4-x3a-10	0	0	NA	0
PBS	A03	Control	I4	x4	4	128	1	I4-x4a-1	8671.45	112729	5.05204	1
PBS	A03	Control	I4	x4	4	128	2	I4-x4a-2	2172.78	28246.2	4.45096	1
PBS	A03	Control	I4	x4	4	128	3	I4-x4a-3	1567.55	20378.2	4.30916	1
PBS	A03	Control	I4	x4	4	128	4	I4-x4a-4	4934.14	64143.8	4.80716	1
PBS	A03	Control	I4	x4	4	128	5	I4-x4a-5	0	0	NA	0
PBS	A03	Control	I4	x4	4	128	6	I4-x4a-6	0	0	NA	0
PBS	A03	Control	I4	x4	4	128	7	I4-x4a-7	18667.1	242672	5.38502	1
PBS	A03	Control	I4	x4	4	128	8	I4-x4a-8	0	0	NA	0
PBS	A03	Control	I4	x4	4	128	9	I4-x4a-9	392.648	5104.42	3.70795	1
PBS	A03	Control	I4	x4	4	128	10	I4-x4a-10	385.889	5016.56	3.70041	1
PBS	A03	Control	I5	x0	0	2	1	I5-cof-1	0	0	NA	0
PBS	A03	Control	I5	x0	0	2	2	I5-cof-2	0	0	NA	0
PBS	A03	Control	I5	x0	0	2	3	I5-cof-3	0	0	NA	0
PBS	A03	Control	I5	x0	0	2	4	I5-cof-4	0	0	NA	0
PBS	A03	Control	I5	x0	0	2	5	I5-cof-5	0	0	NA	0
PBS	A03	Control	I5	x0	0	2	6	I5-cof-6	0	0	NA	0
PBS	A03	Control	I5	x0	0	2	7	I5-cof-7	0	0	NA	0
PBS	A03	Control	I5	x0	0	2	8	I5-cof-8	194.41	2527.33	3.40266	1
PBS	A03	Control	I5	x0	0	2	9	I5-cof-9	0	0	NA	0
PBS	A03	Control	I5	x0	0	2	10	I5-cof-10	431.44	5608.72	3.74886	1
PBS	A03	Control	I5	x0	0	2	11	I5-cof-11	0	0	NA	0
PBS	A03	Control	I5	x0	0	2	12	I5-cof-12	0	0	NA	0
PBS	A03	Control	I5	x0	0	2	13	I5-cof-13	0	0	NA	0
PBS	A03	Control	I5	x0	0	2	14	I5-cof-14	0	0	NA	0
PBS	A03	Control	I5	x0	0	2	15	I5-cof-15	0	0	NA	0
PBS	A03	Control	I5	x0	0	2	16	I5-cof-16	860.159	11182.1	4.04852	1
PBS	A03	Control	I5	x0	0	2	17	I5-cof-17	290.888	3781.54	3.57767	1
PBS	A03	Control	I5	x0	0	2	18	I5-cof-18	0	0	NA	0
PBS	A03	Control	I5	x0	0	2	19	I5-cof-19	0	0	NA	0
PBS	A03	Control	I5	x0	0	2	20	I5-cof-20	0	0	NA	0
PBS	A03	Control	I5	x1	1	34	1	I5-x1a-1	0	0	NA	0
PBS	A03	Control	I5	x1	1	34	2	I5-x1a-2	1572.05	20436.7	4.31041	1
PBS	A03	Control	I5	x1	1	34	3	I5-x1a-3	929.615	12085	4.08225	1
PBS	A03	Control	I5	x1	1	34	4	I5-x1a-4	6248.34	81228.5	4.90971	1
PBS	A03	Control	I5	x1	1	34	5	I5-x1a-5	1531.81	19913.5	4.29915	1
PBS	A03	Control	I5	x1	1	34	6	I5-x1a-6	118.499	1540.48	3.18766	1
PBS	A03	Control	I5	x1	1	34	7	I5-x1a-7	939.474	12213.2	4.08683	1
PBS	A03	Control	I5	x1	1	34	8	I5-x1a-8	0	0	NA	0
PBS	A03	Control	I5	x1	1	34	9	I5-x1a-9	50.6781	658.815	2.81876	1
PBS	A03	Control	I5	x1	1	34	10	I5-x1a-10	0	0	NA	0
PBS	A03	Control	I5	x2	2	66	1	I5-x2a-1	978.622	12722.1	4.10456	1
PBS	A03	Control	I5	x2	2	66	2	I5-x2a-2	393.021	5109.27	3.70836	1
PBS	A03	Control	I5	x2	2	66	3	I5-x2a-3	0	0	NA	0
PBS	A03	Control	I5	x2	2	66	4	I5-x2a-4	1137.21	14783.7	4.16978	1
PBS	A03	Control	I5	x2	2	66	5	I5-x2a-5	6679.87	86838.3	4.93871	1
PBS	A03	Control	I5	x2	2	66	6	I5-x2a-6	0	0	NA	0
PBS	A03	Control	I5	x2	2	66	7	I5-x2a-7	0	0	NA	0
PBS	A03	Control	I5	x2	2	66	8	I5-x2a-8	7245.56	94192.2	4.97402	1
PBS	A03	Control	I5	x2	2	66	9	I5-x2a-9	143.949	1871.33	3.27215	1
PBS	A03	Control	I5	x2	2	66	10	I5-x2a-10	807.118	10492.5	4.02088	1
PBS	A03	Control	I5	x3	3	94	1	I5-x3a-1	308.111	4005.44	3.60265	1
PBS	A03	Control	I5	x3	3	94	2	I5-x3a-2	0	0	NA	0
PBS	A03	Control	I5	x3	3	94	3	I5-x3a-3	1622.5	21092.5	4.32413	1
PBS	A03	Control	I5	x3	3	94	4	I5-x3a-4	3352.63	43584.2	4.63933	1
PBS	A03	Control	I5	x3	3	94	5	I5-x3a-5	5010.62	65138.1	4.81384	1
PBS	A03	Control	I5	x3	3	94	6	I5-x3a-6	0	0	NA	0
PBS	A03	Control	I5	x3	3	94	7	I5-x3a-7	481.588	6260.64	3.79662	1
PBS	A03	Control	I5	x3	3	94	8	I5-x3a-8	66.0074	858.097	2.93354	1
PBS	A03	Control	I5	x3	3	94	9	I5-x3a-9	844.701	10981.1	4.04065	1
PBS	A03	Control	I5	x3	3	94	10	I5-x3a-10	2131.36	27707.7	4.4426	1
PBS	A03	Control	I5	x4	4	128	1	I5-x4a-1	789.973	10269.6	4.01156	1
PBS	A03	Control	I5	x4	4	128	2	I5-x4a-2	0	0	NA	0
PBS	A03	Control	I5	x4	4	128	3	I5-x4a-3	1917.47	24927.1	4.39667	1
PBS	A03	Control	I5	x4	4	128	4	I5-x4a-4	105.737	1374.57	3.13817	1
PBS	A03	Control	I5	x4	4	128	5	I5-x4a-5	8313.88	108080	5.03375	1
PBS	A03	Control	I5	x4	4	128	6	I5-x4a-6	22587.9	293643	5.46782	1
PBS	A03	Control	I5	x4	4	128	7	I5-x4a-7	0	0	NA	0
PBS	A03	Control	I5	x4	4	128	8	I5-x4a-8	1050.42	13655.5	4.13531	1
PBS	A03	Control	I5	x4	4	128	9	I5-x4a-9	22.1174	287.526	2.45868	1
PBS	A03	Control	I5	x4	4	128	10	I5-x4a-10	0	0	NA	0
PBS	A10	Control	J1	x0	0	2	1	J1-cof-1	0	0	NA	0
PBS	A10	Control	J1	x0	0	2	2	J1-cof-2	0	0	NA	0
PBS	A10	Control	J1	x0	0	2	3	J1-cof-3	313.332	4073.32	3.60995	1
PBS	A10	Control	J1	x0	0	2	4	J1-cof-4	882.676	11474.8	4.05974	1
PBS	A10	Control	J1	x0	0	2	5	J1-cof-5	0	0	NA	0
PBS	A10	Control	J1	x0	0	2	6	J1-cof-6	0	0	NA	0
PBS	A10	Control	J1	x0	0	2	7	J1-cof-7	0	0	NA	0
PBS	A10	Control	J1	x0	0	2	8	J1-cof-8	0	0	NA	0
PBS	A10	Control	J1	x0	0	2	9	J1-cof-9	0	0	NA	0
PBS	A10	Control	J1	x0	0	2	10	J1-cof-10	0	0	NA	0
PBS	A10	Control	J1	x0	0	2	11	J1-cof-11	0	0	NA	0
PBS	A10	Control	J1	x0	0	2	12	J1-cof-12	0	0	NA	0
PBS	A10	Control	J1	x0	0	2	13	J1-cof-13	700.781	9110.15	3.95953	1
PBS	A10	Control	J1	x0	0	2	14	J1-cof-14	0	0	NA	0
PBS	A10	Control	J1	x0	0	2	15	J1-cof-15	0	0	NA	0
PBS	A10	Control	J1	x0	0	2	16	J1-cof-16	992.309	12900	4.11059	1
PBS	A10	Control	J1	x0	0	2	17	J1-cof-17	0	0	NA	0
PBS	A10	Control	J1	x0	0	2	18	J1-cof-18	2108.98	27416.7	4.43802	1
PBS	A10	Control	J1	x0	0	2	19	J1-cof-19	129.512	1683.66	3.22625	1
PBS	A10	Control	J1	x0	0	2	20	J1-cof-20	57.8993	752.69	2.87662	1
PBS	A10	Control	J1	x1	1	34	1	J1-x1a-1	183.899	2390.69	3.37852	1
PBS	A10	Control	J1	x1	1	34	2	J1-x1a-2	6346.96	82510.4	4.91651	1
PBS	A10	Control	J1	x1	1	34	3	J1-x1a-3	316.162	4110.1	3.61385	1
PBS	A10	Control	J1	x1	1	34	4	J1-x1a-4	5570.31	72414.1	4.85982	1
PBS	A10	Control	J1	x1	1	34	5	J1-x1a-5	2865.2	37247.6	4.5711	1
PBS	A10	Control	J1	x1	1	34	6	J1-x1a-6	2359.07	30668	4.48668	1
PBS	A10	Control	J1	x1	1	34	7	J1-x1a-7	578.716	7523.31	3.87641	1
PBS	A10	Control	J1	x1	1	34	8	J1-x1a-8	0	0	NA	0
PBS	A10	Control	J1	x1	1	34	9	J1-x1a-9	402.26	5229.38	3.71845	1
PBS	A10	Control	J1	x1	1	34	10	J1-x1a-10	0	0	NA	0
PBS	A10	Control	J1	x2	2	66	1	J1-x2a-1	0	0	NA	0
PBS	A10	Control	J1	x2	2	66	2	J1-x2a-2	57.772	751.036	2.87566	1
PBS	A10	Control	J1	x2	2	66	3	J1-x2a-3	0	0	NA	0
PBS	A10	Control	J1	x2	2	66	4	J1-x2a-4	0	0	NA	0
PBS	A10	Control	J1	x2	2	66	5	J1-x2a-5	0	0	NA	0
PBS	A10	Control	J1	x2	2	66	6	J1-x2a-6	28.8492	375.039	2.57408	1
PBS	A10	Control	J1	x2	2	66	7	J1-x2a-7	1519.83	19757.8	4.29574	1
PBS	A10	Control	J1	x2	2	66	8	J1-x2a-8	260.611	3387.94	3.52994	1
PBS	A10	Control	J1	x2	2	66	9	J1-x2a-9	135.258	1758.35	3.24511	1
PBS	A10	Control	J1	x2	2	66	10	J1-x2a-10	0	0	NA	0
PBS	A10	Control	J1	x3	3	94	1	J1-x3a-1	3560.85	46291	4.6655	1
PBS	A10	Control	J1	x3	3	94	2	J1-x3a-2	10553.1	137190	5.13732	1
PBS	A10	Control	J1	x3	3	94	3	J1-x3a-3	5353.4	69594.2	4.84257	1
PBS	A10	Control	J1	x3	3	94	4	J1-x3a-4	0	0	NA	0
PBS	A10	Control	J1	x3	3	94	5	J1-x3a-5	14733.2	191532	5.28224	1
PBS	A10	Control	J1	x3	3	94	6	J1-x3a-6	1146.37	14902.8	4.17327	1
PBS	A10	Control	J1	x3	3	94	7	J1-x3a-7	43268.1	562485	5.75011	1
PBS	A10	Control	J1	x3	3	94	8	J1-x3a-8	1814.5	23588.5	4.3727	1
PBS	A10	Control	J1	x3	3	94	9	J1-x3a-9	1420.17	18462.2	4.26628	1
PBS	A10	Control	J1	x3	3	94	10	J1-x3a-10	0	0	NA	0
PBS	A10	Control	J1	x4	4	128	1	J1-x4a-1	2230.13	28991.7	4.46227	1
PBS	A10	Control	J1	x4	4	128	2	J1-x4a-2	281.058	3653.76	3.56274	1
PBS	A10	Control	J1	x4	4	128	3	J1-x4a-3	6564.32	85336.1	4.93113	1
PBS	A10	Control	J1	x4	4	128	4	J1-x4a-4	0	0	NA	0
PBS	A10	Control	J1	x4	4	128	5	J1-x4a-5	5933.17	77131.2	4.88723	1
PBS	A10	Control	J1	x4	4	128	6	J1-x4a-6	0	0	NA	0
PBS	A10	Control	J1	x4	4	128	7	J1-x4a-7	0	0	NA	0
PBS	A10	Control	J1	x4	4	128	8	J1-x4a-8	6238.78	81104.1	4.90904	1
PBS	A10	Control	J1	x4	4	128	9	J1-x4a-9	68.184	886.392	2.94763	1
PBS	A10	Control	J1	x4	4	128	10	J1-x4a-10	0	0	NA	0
PBS	A10	Control	J2	x0	0	2	1	J2-cof-1	2331.48	30309.2	4.48157	1
PBS	A10	Control	J2	x0	0	2	2	J2-cof-2	0	0	NA	0
PBS	A10	Control	J2	x0	0	2	3	J2-cof-3	857.447	11146.8	4.04715	1
PBS	A10	Control	J2	x0	0	2	4	J2-cof-4	0	0	NA	0
PBS	A10	Control	J2	x0	0	2	5	J2-cof-5	0	0	NA	0
PBS	A10	Control	J2	x0	0	2	6	J2-cof-6	0	0	NA	0
PBS	A10	Control	J2	x0	0	2	7	J2-cof-7	513.696	6678.05	3.82465	1
PBS	A10	Control	J2	x0	0	2	8	J2-cof-8	0	0	NA	0
PBS	A10	Control	J2	x0	0	2	9	J2-cof-9	0	0	NA	0
PBS	A10	Control	J2	x0	0	2	10	J2-cof-10	3277.32	42605.2	4.62946	1
PBS	A10	Control	J2	x0	0	2	11	J2-cof-11	0	0	NA	0
PBS	A10	Control	J2	x0	0	2	12	J2-cof-12	19.783	257.179	2.41024	1
PBS	A10	Control	J2	x0	0	2	14	J2-cof-14	387.461	5036.99	3.70217	1
PBS	A10	Control	J2	x0	0	2	15	J2-cof-15	0	0	NA	0
PBS	A10	Control	J2	x0	0	2	16	J2-cof-16	0	0	NA	0
PBS	A10	Control	J2	x0	0	2	17	J2-cof-17	0	0	NA	0
PBS	A10	Control	J2	x0	0	2	18	J2-cof-18	0	0	NA	0
PBS	A10	Control	J2	x0	0	2	19	J2-cof-19	173.783	2259.18	3.35395	1
PBS	A10	Control	J2	x0	0	2	20	J2-cof-20	0	0	NA	0
PBS	A10	Control	J2	x1	1	34	1	J2-x1a-1	10277	133601	5.12581	1
PBS	A10	Control	J2	x1	1	34	2	J2-x1a-2	1857.13	24142.7	4.38279	1
PBS	A10	Control	J2	x1	1	34	3	J2-x1a-3	3236.54	42075	4.62402	1
PBS	A10	Control	J2	x1	1	34	4	J2-x1a-4	14053.3	182693	5.26172	1
PBS	A10	Control	J2	x1	1	34	5	J2-x1a-5	5512.82	71666.7	4.85532	1
PBS	A10	Control	J2	x1	1	34	6	J2-x1a-6	27664.7	359641	5.55587	1
PBS	A10	Control	J2	x1	1	34	7	J2-x1a-7	582.483	7572.27	3.87923	1
PBS	A10	Control	J2	x1	1	34	8	J2-x1a-8	1544.29	20075.7	4.30267	1
PBS	A10	Control	J2	x1	1	34	9	J2-x1a-9	278.748	3623.72	3.55915	1
PBS	A10	Control	J2	x1	1	34	10	J2-x1a-10	217.323	2825.19	3.45105	1
PBS	A10	Control	J2	x2	2	66	1	J2-x2a-1	230.794	3000.32	3.47717	1
PBS	A10	Control	J2	x2	2	66	2	J2-x2a-2	875.171	11377.2	4.05604	1
PBS	A10	Control	J2	x2	2	66	3	J2-x2a-3	0	0	NA	0
PBS	A10	Control	J2	x2	2	66	5	J2-x2a-5	4506.25	58581.2	4.76776	1
PBS	A10	Control	J2	x2	2	66	6	J2-x2a-6	6588.2	85646.6	4.93271	1
PBS	A10	Control	J2	x2	2	66	7	J2-x2a-7	15069.5	195904	5.29204	1
PBS	A10	Control	J2	x2	2	66	8	J2-x2a-8	0	0	NA	0
PBS	A10	Control	J2	x2	2	66	9	J2-x2a-9	0	0	NA	0
PBS	A10	Control	J2	x2	2	66	10	J2-x2a-10	0	0	NA	0
PBS	A10	Control	J2	x3	3	94	1	J2-x3a-1	1575.86	20486.2	4.31146	1
PBS	A10	Control	J2	x3	3	94	2	J2-x3a-2	661.71	8602.23	3.93461	1
PBS	A10	Control	J2	x3	3	94	3	J2-x3a-3	11992.5	155903	5.19285	1
PBS	A10	Control	J2	x3	3	94	4	J2-x3a-4	12631.5	164210	5.2154	1
PBS	A10	Control	J2	x3	3	94	5	J2-x3a-5	22975.2	298678	5.4752	1
PBS	A10	Control	J2	x3	3	94	6	J2-x3a-6	0	0	NA	0
PBS	A10	Control	J2	x3	3	94	7	J2-x3a-7	30817.6	400629	5.60274	1
PBS	A10	Control	J2	x3	3	94	8	J2-x3a-8	0	0	NA	0
PBS	A10	Control	J2	x3	3	94	9	J2-x3a-9	138.511	1800.65	3.25543	1
PBS	A10	Control	J2	x3	3	94	10	J2-x3a-10	0	0	NA	0
PBS	A10	Control	J2	x4	4	128	1	J2-x4a-1	530.318	6894.14	3.83848	1
PBS	A10	Control	J2	x4	4	128	2	J2-x4a-2	351.241	4566.14	3.65955	1
PBS	A10	Control	J2	x4	4	128	3	J2-x4a-3	0	0	NA	0
PBS	A10	Control	J2	x4	4	128	4	J2-x4a-4	0	0	NA	0
PBS	A10	Control	J2	x4	4	128	5	J2-x4a-5	547.629	7119.17	3.85243	1
PBS	A10	Control	J2	x4	4	128	6	J2-x4a-6	0	0	NA	0
PBS	A10	Control	J2	x4	4	128	7	J2-x4a-7	0	0	NA	0
PBS	A10	Control	J2	x4	4	128	8	J2-x4a-8	0	0	NA	0
PBS	A10	Control	J2	x4	4	128	9	J2-x4a-9	1540.29	20023.8	4.30155	1
PBS	A10	Control	J2	x4	4	128	10	J2-x4a-10	0	0	NA	0
PBS	A10	Control	J3	x0	0	2	1	J3-cof-1	187.922	2442.99	3.38792	1
PBS	A10	Control	J3	x0	0	2	2	J3-cof-2	0	0	NA	0
PBS	A10	Control	J3	x0	0	2	3	J3-cof-3	0	0	NA	0
PBS	A10	Control	J3	x0	0	2	4	J3-cof-4	0	0	NA	0
PBS	A10	Control	J3	x0	0	2	5	J3-cof-5	26.688	346.944	2.54026	1
PBS	A10	Control	J3	x0	0	2	6	J3-cof-6	0	0	NA	0
PBS	A10	Control	J3	x1	1	34	1	J3-x1a-1	2129.96	27689.5	4.44232	1
PBS	A10	Control	J3	x1	1	34	2	J3-x1a-2	4103.99	53351.8	4.72715	1
PBS	A10	Control	J3	x1	1	34	3	J3-x1a-3	14799.8	192398	5.2842	1
PBS	A10	Control	J3	x1	1	34	4	J3-x1a-4	0	0	NA	0
PBS	A10	Control	J3	x1	1	34	5	J3-x1a-5	13445.8	174795	5.24253	1
PBS	A10	Control	J3	x1	1	34	6	J3-x1a-6	19180.7	249349	5.39681	1
PBS	A10	Control	J3	x1	1	34	7	J3-x1a-7	881.656	11461.5	4.05924	1
PBS	A10	Control	J3	x1	1	34	8	J3-x1a-8	2230.62	28998.1	4.46237	1
PBS	A10	Control	J3	x1	1	34	9	J3-x1a-9	449.947	5849.31	3.7671	1
PBS	A10	Control	J3	x1	1	34	10	J3-x1a-10	663.479	8625.23	3.93577	1
PBS	A10	Control	J3	x2	2	66	1	J3-x2a-1	1122.75	14595.7	4.16423	1
PBS	A10	Control	J3	x2	2	66	2	J3-x2a-2	621.82	8083.66	3.90761	1
PBS	A10	Control	J3	x2	2	66	3	J3-x2a-3	3059.54	39774.1	4.5996	1
PBS	A10	Control	J3	x2	2	66	5	J3-x2a-5	5031.57	65410.4	4.81565	1
PBS	A10	Control	J3	x2	2	66	6	J3-x2a-6	0	0	NA	0
PBS	A10	Control	J3	x2	2	66	7	J3-x2a-7	0	0	NA	0
PBS	A10	Control	J3	x2	2	66	8	J3-x2a-8	279.451	3632.87	3.56025	1
PBS	A10	Control	J3	x2	2	66	9	J3-x2a-9	104.084	1353.09	3.13133	1
PBS	A10	Control	J3	x2	2	66	10	J3-x2a-10	1038.07	13494.9	4.13017	1
PBS	A10	Control	J3	x3	3	94	1	J3-x3a-1	13914.8	180892	5.25742	1
PBS	A10	Control	J3	x3	3	94	2	J3-x3a-2	3059.13	39768.7	4.59954	1
PBS	A10	Control	J3	x3	3	94	3	J3-x3a-3	11337.4	147386	5.16846	1
PBS	A10	Control	J3	x3	3	94	4	J3-x3a-4	0	0	NA	0
PBS	A10	Control	J3	x3	3	94	5	J3-x3a-5	46786.7	608227	5.78407	1
PBS	A10	Control	J3	x3	3	94	6	J3-x3a-6	2017.85	26232	4.41883	1
PBS	A10	Control	J3	x3	3	94	7	J3-x3a-7	2869.62	37305.1	4.57177	1
PBS	A10	Control	J3	x3	3	94	8	J3-x3a-8	0	0	NA	0
PBS	A10	Control	J3	x3	3	94	9	J3-x3a-9	0	0	NA	0
PBS	A10	Control	J3	x3	3	94	10	J3-x3a-10	470.316	6114.11	3.78633	1
PBS	A10	Control	J3	x4	4	128	1	J3-x4a-1	25.9455	337.291	2.52801	1
PBS	A10	Control	J3	x4	4	128	2	J3-x4a-2	3866.36	50262.7	4.70125	1
PBS	A10	Control	J3	x4	4	128	3	J3-x4a-3	528.514	6870.68	3.837	1
PBS	A10	Control	J3	x4	4	128	4	J3-x4a-4	0	0	NA	0
PBS	A10	Control	J3	x4	4	128	5	J3-x4a-5	0	0	NA	0
PBS	A10	Control	J3	x4	4	128	6	J3-x4a-6	19458.9	252965	5.40306	1
PBS	A10	Control	J3	x4	4	128	7	J3-x4a-7	488.273	6347.55	3.80261	1
PBS	A10	Control	J3	x4	4	128	8	J3-x4a-8	4115.75	53504.7	4.72839	1
PBS	A10	Control	J3	x4	4	128	9	J3-x4a-9	80.0921	1041.2	3.01753	1
PBS	A10	Control	J3	x4	4	128	10	J3-x4a-10	217.892	2832.59	3.45218	1
PBS	A10	Control	J4	x0	0	2	1	J4-cof-1	7215.91	93806.8	4.97223	1
PBS	A10	Control	J4	x0	0	2	2	J4-cof-2	916.309	11912	4.07599	1
PBS	A10	Control	J4	x0	0	2	3	J4-cof-3	6522.95	84798.4	4.92839	1
PBS	A10	Control	J4	x0	0	2	4	J4-cof-4	0	0	NA	0
PBS	A10	Control	J4	x0	0	2	5	J4-cof-5	0	0	NA	0
PBS	A10	Control	J4	x0	0	2	6	J4-cof-6	429.718	5586.33	3.74713	1
PBS	A10	Control	J4	x0	0	2	8	J4-cof-8	5779.66	75135.6	4.87585	1
PBS	A10	Control	J4	x0	0	2	9	J4-cof-9	625.584	8132.6	3.91023	1
PBS	A10	Control	J4	x0	0	2	10	J4-cof-10	6766.61	87965.9	4.94431	1
PBS	A10	Control	J4	x0	0	2	11	J4-cof-11	8.9891	116.858	2.06766	1
PBS	A10	Control	J4	x0	0	2	12	J4-cof-12	69.5497	904.146	2.95624	1
PBS	A10	Control	J4	x0	0	2	13	J4-cof-13	47.2208	613.871	2.78808	1
PBS	A10	Control	J4	x0	0	2	14	J4-cof-14	0	0	NA	0
PBS	A10	Control	J4	x1	1	34	1	J4-x1a-1	2598.3	33777.9	4.52863	1
PBS	A10	Control	J4	x1	1	34	2	J4-x1a-2	18929.7	246086	5.39109	1
PBS	A10	Control	J4	x1	1	34	3	J4-x1a-3	1144.48	14878.2	4.17255	1
PBS	A10	Control	J4	x1	1	34	4	J4-x1a-4	3222.2	41888.6	4.6221	1
PBS	A10	Control	J4	x1	1	34	5	J4-x1a-5	17455.2	226918	5.35587	1
PBS	A10	Control	J4	x1	1	34	6	J4-x1a-6	0	0	NA	0
PBS	A10	Control	J4	x1	1	34	7	J4-x1a-7	2033.13	26430.7	4.42211	1
PBS	A10	Control	J4	x1	1	34	8	J4-x1a-8	1108.96	14416.5	4.15886	1
PBS	A10	Control	J4	x1	1	34	9	J4-x1a-9	2807.02	36491.3	4.56219	1
PBS	A10	Control	J4	x1	1	34	10	J4-x1a-10	999.066	12987.9	4.11354	1
PBS	A10	Control	J4	x2	2	66	1	J4-x2a-1	7383.8	95989.4	4.98222	1
PBS	A10	Control	J4	x2	2	66	2	J4-x2a-2	0	0	NA	0
PBS	A10	Control	J4	x2	2	66	3	J4-x2a-3	0	0	NA	0
PBS	A10	Control	J4	x2	2	66	5	J4-x2a-5	0	0	NA	0
PBS	A10	Control	J4	x2	2	66	6	J4-x2a-6	979.167	12729.2	4.1048	1
PBS	A10	Control	J4	x2	2	66	7	J4-x2a-7	8873.35	115354	5.06203	1
PBS	A10	Control	J4	x2	2	66	8	J4-x2a-8	1638.73	21303.5	4.32845	1
PBS	A10	Control	J4	x2	2	66	9	J4-x2a-9	0	0	NA	0
PBS	A10	Control	J4	x2	2	66	10	J4-x2a-10	0	0	NA	0
PBS	A10	Control	J4	x3	3	94	1	J4-x3a-1	18875.1	245376	5.38983	1
PBS	A10	Control	J4	x3	3	94	2	J4-x3a-2	1936.48	25174.2	4.40096	1
PBS	A10	Control	J4	x3	3	94	3	J4-x3a-3	7682.53	99872.9	4.99945	1
PBS	A10	Control	J4	x3	3	94	4	J4-x3a-4	6394.31	83126	4.91974	1
PBS	A10	Control	J4	x3	3	94	5	J4-x3a-5	0	0	NA	0
PBS	A10	Control	J4	x3	3	94	6	J4-x3a-6	15468.9	201096	5.3034	1
PBS	A10	Control	J4	x3	3	94	7	J4-x3a-7	0	0	NA	0
PBS	A10	Control	J4	x3	3	94	8	J4-x3a-8	0	0	NA	0
PBS	A10	Control	J4	x3	3	94	9	J4-x3a-9	797.234	10364	4.01553	1
PBS	A10	Control	J4	x3	3	94	10	J4-x3a-10	2828.23	36767	4.56546	1
PBS	A10	Control	J4	x4	4	128	1	J4-x4a-1	0	0	NA	0
PBS	A10	Control	J4	x4	4	128	2	J4-x4a-2	1766.58	22965.5	4.36108	1
PBS	A10	Control	J4	x4	4	128	3	J4-x4a-3	674.907	8773.79	3.94319	1
PBS	A10	Control	J4	x4	4	128	4	J4-x4a-4	1558.11	20255.5	4.30654	1
PBS	A10	Control	J4	x4	4	128	5	J4-x4a-5	0	0	NA	0
PBS	A10	Control	J4	x4	4	128	6	J4-x4a-6	2201.01	28613.1	4.45656	1
PBS	A10	Control	J4	x4	4	128	8	J4-x4a-8	0	0	NA	0
PBS	A10	Control	J4	x4	4	128	9	J4-x4a-9	17.7797	231.136	2.36387	1
PBS	A10	Control	J4	x4	4	128	10	J4-x4a-10	0	0	NA	0
PBS	A10	Control	J5	x0	0	2	1	J5-cof-1	282.472	3672.13	3.56492	1
PBS	A10	Control	J5	x0	0	2	2	J5-cof-2	3146.38	40903	4.61175	1
PBS	A10	Control	J5	x0	0	2	3	J5-cof-3	1130.72	14699.4	4.1673	1
PBS	A10	Control	J5	x0	0	2	4	J5-cof-4	24.7357	321.564	2.50727	1
PBS	A10	Control	J5	x0	0	2	6	J5-cof-6	1117.38	14526	4.16215	1
PBS	A10	Control	J5	x0	0	2	7	J5-cof-7	1668.33	21688.2	4.33622	1
PBS	A10	Control	J5	x0	0	2	8	J5-cof-8	0	0	NA	0
PBS	A10	Control	J5	x0	0	2	9	J5-cof-9	83.2538	1082.3	3.03435	1
PBS	A10	Control	J5	x0	0	2	10	J5-cof-10	719.882	9358.47	3.9712	1
PBS	A10	Control	J5	x0	0	2	11	J5-cof-11	0	0	NA	0
PBS	A10	Control	J5	x0	0	2	12	J5-cof-12	195.189	2537.46	3.4044	1
PBS	A10	Control	J5	x1	1	34	1	J5-x1a-1	732.941	9528.24	3.97901	1
PBS	A10	Control	J5	x1	1	34	2	J5-x1a-2	0	0	NA	0
PBS	A10	Control	J5	x1	1	34	3	J5-x1a-3	1974.77	25672	4.40946	1
PBS	A10	Control	J5	x1	1	34	4	J5-x1a-4	8898.27	115677	5.06325	1
PBS	A10	Control	J5	x1	1	34	5	J5-x1a-5	34010.3	442134	5.64555	1
PBS	A10	Control	J5	x1	1	34	6	J5-x1a-6	3312.94	43068.2	4.63416	1
PBS	A10	Control	J5	x1	1	34	7	J5-x1a-7	12854.2	167104	5.22299	1
PBS	A10	Control	J5	x1	1	34	8	J5-x1a-8	3641.3	47337	4.6752	1
PBS	A10	Control	J5	x1	1	34	9	J5-x1a-9	1821.87	23684.3	4.37446	1
PBS	A10	Control	J5	x1	1	34	10	J5-x1a-10	128.137	1665.78	3.22162	1
PBS	A10	Control	J5	x2	2	66	1	J5-x2a-1	0	0	NA	0
PBS	A10	Control	J5	x2	2	66	2	J5-x2a-2	117.968	1533.58	3.18571	1
PBS	A10	Control	J5	x2	2	66	3	J5-x2a-3	3574.94	46474.3	4.66721	1
PBS	A10	Control	J5	x2	2	66	5	J5-x2a-5	4432.04	57616.5	4.76055	1
PBS	A10	Control	J5	x2	2	66	6	J5-x2a-6	0	0	NA	0
PBS	A10	Control	J5	x2	2	66	7	J5-x2a-7	370.694	4819.02	3.68296	1
PBS	A10	Control	J5	x2	2	66	8	J5-x2a-8	694.772	9032.04	3.95579	1
PBS	A10	Control	J5	x2	2	66	9	J5-x2a-9	70.6111	917.944	2.96282	1
PBS	A10	Control	J5	x2	2	66	10	J5-x2a-10	2367.23	30774.1	4.48818	1
PBS	A10	Control	J5	x3	3	94	1	J5-x3a-1	4786.45	62223.9	4.79396	1
PBS	A10	Control	J5	x3	3	94	2	J5-x3a-2	8707.51	113198	5.05384	1
PBS	A10	Control	J5	x3	3	94	3	J5-x3a-3	2299.39	29892	4.47556	1
PBS	A10	Control	J5	x3	3	94	4	J5-x3a-4	1815.53	23601.8	4.37295	1
PBS	A10	Control	J5	x3	3	94	5	J5-x3a-5	6194.25	80525.3	4.90593	1
PBS	A10	Control	J5	x3	3	94	6	J5-x3a-6	0	0	NA	0
PBS	A10	Control	J5	x3	3	94	7	J5-x3a-7	8954.64	116410	5.06599	1
PBS	A10	Control	J5	x3	3	94	8	J5-x3a-8	1278.87	16625.3	4.22077	1
PBS	A10	Control	J5	x3	3	94	9	J5-x3a-9	898.163	11676.1	4.0673	1
PBS	A10	Control	J5	x3	3	94	10	J5-x3a-10	0	0	NA	0
PBS	A10	Control	J5	x4	4	128	1	J5-x4a-1	6012.45	78161.8	4.89299	1
PBS	A10	Control	J5	x4	4	128	2	J5-x4a-2	0	0	NA	0
PBS	A10	Control	J5	x4	4	128	3	J5-x4a-3	2042.56	26553.2	4.42412	1
PBS	A10	Control	J5	x4	4	128	4	J5-x4a-4	455.855	5926.11	3.77277	1
PBS	A10	Control	J5	x4	4	128	5	J5-x4a-5	831.583	10810.6	4.03385	1
PBS	A10	Control	J5	x4	4	128	6	J5-x4a-6	12040.8	156530	5.1946	1
PBS	A10	Control	J5	x4	4	128	8	J5-x4a-8	4182.1	54367.3	4.73534	1
PBS	A10	Control	J5	x4	4	128	9	J5-x4a-9	0	0	NA	0
PBS	A10	Control	J5	x4	4	128	10	J5-x4a-10	951.301	12366.9	4.09226	1
